# Supplementary material for: 1,4-Bis(4-bromo-2,6-diisopropyl­phen­yl)-1,4-diaza­buta-1,3-diene
Source: Acta Crystallogr Sect E Struct Rep Online. 2009 Dec 4;66(Pt 1):o40–1. doi: 10.1107/S1600536809050843 (PMC2980129; doi:10.1107/S1600536809050843)
Supplement: Supplementary file 1 [file e-66-00o40-sup1.cif]

##############################################################################
###                                                                        ###
###        Electronic paper (Acta Crystallographica Section E)             ###
###                                                                        ###
##############################################################################
#                                                                            #
# This CIF contains the data in a paper accepted for publication in Acta     #
# Crystallographica Section E. It conforms to the requirements of Notes      #
# for Authors for Section E, and has been peer reviewed under the auspices   #
# of the IUCr Commission on Journals.                                        #
#                                                                            #
# Full details of the Crystallographic Information File format               #
# are given in the paper "The Crystallographic Information File (CIF):       #
# a New Standard Archive File for Crystallography" by S. R. Hall, F. H.      #
# Allen and I. D. Brown [Acta Cryst. (1991), A47, 655-685].                  #
#                                                                            #
# The current version of the core CIF dictionary is obtainable from          #
# ftp://ftp.iucr.org/pub/cif_core.dic. The current version number is 2.4.    #
#                                                                            #
# Software is freely available for graphical display of the structure(s) in  #
# this CIF.  For information consult the CIF home page http://www.iucr.org/  #
# cif/home.html                                                              #
#                                                                            #
# This file may be used for bona fide research purposes within the           #
# scientific community so long as proper attribution is given to the journal # 
# article from which it was obtained.                                        #
#                                                                            #
##############################################################################
                                             
data_global
_audit_creation_method
;
manual editing of the CIF file
created by SHELXTL Ver. 6.10
and processed with modiCIfer-03272007.
;
_journal_date_recd_electronic     2009-11-11
_journal_date_accepted     2009-11-25
_journal_name_full     'Acta Crystallographica, Section E'
_journal_year     2010
_journal_volume     66
_journal_issue      1
_journal_page_first     o40
_journal_page_last     o41
_journal_paper_category     QO
_journal_coeditor_code     BX2248
_publ_contact_author_name
;
Guzei, Ilia A.
;
_publ_contact_author_address
;
Department of Chemistry
University of Wisconsin-Madison
1101 University Ave
Madison, WI  53706
USA
;
_publ_contact_author_email     iguzei@chem.wisc.edu
_publ_contact_author_fax     '608-262-0381'
_publ_contact_author_phone     '608-263-4694'
_publ_section_title
;
1,4-Bis(4-bromo-2,6-diisopropylphenyl)-1,4-diazabuta-1,3-diene
;
loop_
    _publ_author_name
    _publ_author_address
    'Guzei, Ilia A.'
;
Department of Chemistry
University of Wisconsin-Madison
1101 University Ave
Madison, WI 53706
USA
;
    'Hill, Nicholas J.'
;
Department of Chemistry
University of Wisconsin-Madison
1101 University Ave
Madison, WI 53706
USA
;
    'Van Hout, Matthew R.'
;
Department of Chemistry
University of Wisconsin-Madison
1101 University Ave
Madison, WI 53706
USA
;
data_I
_chemical_name_systematic
;
1,4-Bis(4-bromo-2,6-diisopropylphenyl)-1,4-diazabuta-1,3-diene
;
_chemical_name_common     ?
_chemical_formula_moiety     'C26 H34 Br2 N2'
_chemical_formula_sum     'C26 H34 Br2 N2'
_chemical_formula_iupac     'C26 H34 Br2 N2'
_chemical_formula_weight     534.37
_chemical_melting_point     ?
_symmetry_cell_setting     monoclinic
_symmetry_space_group_name_H-M     'P 21/c'
_symmetry_space_group_name_Hall     '-P 2ybc'
loop_
    _symmetry_equiv_pos_as_xyz
    'x, y, z'
    '-x, y+1/2, -z+1/2'
    '-x, -y, -z'
    'x, -y-1/2, z-1/2'
_cell_length_a     8.961(3)
_cell_length_b     17.848(7)
_cell_length_c     8.620(3)
_cell_angle_alpha     90.00
_cell_angle_beta     104.260(11)
_cell_angle_gamma     90.00
_cell_volume     1336.2(8)
_cell_formula_units_Z     2
_cell_measurement_reflns_used     999
_cell_measurement_theta_min     2.28
_cell_measurement_theta_max     24.81
_cell_measurement_temperature     300(2)
_exptl_crystal_description     block
_exptl_crystal_colour     yellow
_exptl_crystal_size_max     0.43
_exptl_crystal_size_mid     0.35
_exptl_crystal_size_min     0.29
_exptl_crystal_density_diffrn     1.328
_exptl_crystal_density_meas     ?
_exptl_crystal_density_method     'not measured'
_exptl_crystal_F_000     548
_exptl_absorpt_coefficient_mu     3.047
_exptl_absorpt_correction_type     'multi-scan'
_exptl_absorpt_process_details
;
(TWINABS; Bruker, 2007)
;
_exptl_absorpt_correction_T_min     0.103404
_exptl_absorpt_correction_T_max     0.428317
_exptl_special_details
;
;
_diffrn_ambient_temperature     300(2)
_diffrn_radiation_type     Mo-K\a
_diffrn_radiation_wavelength     0.71073
_diffrn_radiation_source     'micro-focus sealed tube'
_diffrn_radiation_monochromator     'doubly curved silicon crystal'
_diffrn_measurement_device_type     'Bruker SMART X2S'
_diffrn_measurement_method     '\w scans'
_diffrn_detector_area_resol_mean     ?
_diffrn_reflns_number     2286
_diffrn_reflns_av_R_equivalents     0.1098
_diffrn_reflns_av_sigmaI/netI     0.0762
_diffrn_reflns_theta_min     2.28
_diffrn_reflns_theta_max     24.81
_diffrn_reflns_theta_full     24.81
_diffrn_measured_fraction_theta_max     0.991
_diffrn_measured_fraction_theta_full     0.991
_diffrn_reflns_limit_h_min     0
_diffrn_reflns_limit_h_max     10
_diffrn_reflns_limit_k_min     -21
_diffrn_reflns_limit_k_max     0
_diffrn_reflns_limit_l_min     -10
_diffrn_reflns_limit_l_max     9
_refine_special_details
;
Refinement of <i>F</i>^2^ against ALL reflections. The weighted <i>R</i>-factor
<i>wR</i> and goodness of fit <i>S</i> are based on <i>F</i>^2^, conventional
<i>R</i>-factors <i>R</i> are based on <i>F</i>, with <i>F</i> set to zero for
negative <i>F</i>^2^. The threshold expression of <i>F</i>^2^ >
\s(<i>F</i>^2^) is used only for calculating <i>R</i>-factors(gt) <i>etc</i>.
and is not relevant to the choice of reflections for refinement.
<i>R</i>-factors based on <i>F</i>^2^ are statistically about twice as large
as those based on <i>F</i>, and <i>R</i>- factors based on ALL data will be
even larger.
;
_reflns_number_total     2286
_reflns_number_gt     1585
_reflns_threshold_expression     I>2\s(I)
_refine_ls_structure_factor_coef     Fsqd
_refine_ls_matrix_type     full
_refine_ls_R_factor_all     0.1038
_refine_ls_R_factor_gt     0.0688
_refine_ls_wR_factor_gt     0.1760
_refine_ls_wR_factor_ref     0.1985
_refine_ls_goodness_of_fit_ref     1.038
_refine_ls_restrained_S_all     1.038
_refine_ls_number_reflns     2286
_refine_ls_number_parameters     142
_refine_ls_number_restraints     0
_refine_ls_hydrogen_treatment     constr
_refine_ls_weighting_scheme     calc
_refine_ls_weighting_details
         'calc w=1/[\s^2^(Fo^2^)+(0.0949P)^2^+1.8430P] where P=(Fo^2^+2Fc^2^)/3'
_atom_sites_solution_hydrogens     geom
_atom_sites_solution_primary     direct
_atom_sites_solution_secondary     difmap
_refine_ls_shift/su_max     0.001
_refine_ls_shift/su_mean     0.000
_refine_diff_density_max     0.529
_refine_diff_density_min     -0.598
_refine_ls_extinction_method     'SHELXTL (Sheldrick, 2008)'
_refine_ls_extinction_coef     0.038(5)
_refine_ls_extinction_expression
                                  'Fc^*^=kFc[1+0.001xFc^2^\l^3^/sin(2\q)]^-1/4^'
loop_
    _atom_type_symbol
    _atom_type_description
    _atom_type_scat_dispersion_real
    _atom_type_scat_dispersion_imag
    _atom_type_scat_source
    'C' 'C' 0.0033 0.0016
                         'International Tables Vol C Tables 4.2.6.8 and 6.1.1.4'
    'H' 'H' 0.0000 0.0000
                         'International Tables Vol C Tables 4.2.6.8 and 6.1.1.4'
    'N' 'N' 0.0061 0.0033
                         'International Tables Vol C Tables 4.2.6.8 and 6.1.1.4'
    'Br' 'Br' -0.2901 2.4595
                         'International Tables Vol C Tables 4.2.6.8 and 6.1.1.4'
_computing_data_collection     'GIS (Bruker, 2009)'
_computing_cell_refinement     'SAINT (Bruker, 2007)'
_computing_data_reduction     'SAINT (Bruker, 2007)'
_computing_structure_solution     'SHELXTL (Sheldrick, 2008)'
_computing_structure_refinement
          'SHELXTL (Sheldrick, 2008) and OLEX2 (Dolomanov <i>et al.</i>,  2009)'
_computing_molecular_graphics
          'SHELXTL (Sheldrick, 2008) and OLEX2 (Dolomanov <i>et al.</i>,  2009)'
_computing_publication_material
;
SHELXTL (Sheldrick, 2008) and OLEX2 (Dolomanov <i>et al.</i>,
2009)
publCIF (Westrip, 2009) and modiCIFer (Guzei,
2007)
;
loop_
    _atom_site_type_symbol
    _atom_site_label
    _atom_site_fract_x
    _atom_site_fract_y
    _atom_site_fract_z
    _atom_site_U_iso_or_equiv
    _atom_site_adp_type
    _atom_site_calc_flag
    _atom_site_refinement_flags
    _atom_site_occupancy
    _atom_site_disorder_assembly
    _atom_site_disorder_group
    Br Br1 1.14981(9) 0.69711(6) 0.27272(12) 0.0957(6) Uani d . 1 . .
    N N1 0.6097(6) 0.5812(3) 0.5079(7) 0.0523(14) Uani d . 1 . .
    C C1 0.5657(8) 0.5148(3) 0.4744(8) 0.0513(17) Uani d . 1 . .
    H H1 0.6173 0.4847 0.4166 0.062 Uiso calc R 1 . .
    C C2 0.7381(6) 0.6090(3) 0.4544(7) 0.0395(14) Uani d . 1 . .
    C C3 0.7094(7) 0.6469(3) 0.3074(7) 0.0409(14) Uani d . 1 . .
    C C4 0.8336(7) 0.6738(3) 0.2564(7) 0.0456(15) Uani d . 1 . .
    H H4 0.8179 0.6992 0.1595 0.055 Uiso calc R 1 . .
    C C5 0.9804(7) 0.6630(4) 0.3489(8) 0.0500(16) Uani d . 1 . .
    C C6 1.0083(7) 0.6289(4) 0.4968(8) 0.0529(16) Uani d . 1 . .
    H H6 1.1086 0.6245 0.5591 0.063 Uiso calc R 1 . .
    C C7 0.8860(8) 0.6012(3) 0.5528(8) 0.0485(16) Uani d . 1 . .
    C C8 0.5477(7) 0.6575(4) 0.2044(9) 0.0536(16) Uani d . 1 . .
    H H8 0.4780 0.6500 0.2746 0.064 Uiso calc R 1 . .
    C C9 0.5079(12) 0.5984(6) 0.0770(14) 0.119(4) Uani d . 1 . .
    H H9C 0.5672 0.6062 -0.0004 0.179 Uiso calc R 1 . .
    H H9B 0.4002 0.6013 0.0251 0.179 Uiso calc R 1 . .
    H H9A 0.5309 0.5498 0.1247 0.179 Uiso calc R 1 . .
    C C10 0.5185(9) 0.7356(5) 0.1375(14) 0.088(3) Uani d . 1 . .
    H H10C 0.5496 0.7714 0.2224 0.132 Uiso calc R 1 . .
    H H10A 0.4108 0.7416 0.0883 0.132 Uiso calc R 1 . .
    H H10B 0.5766 0.7436 0.0590 0.132 Uiso calc R 1 . .
    C C11 0.9157(9) 0.5652(4) 0.7203(8) 0.0626(18) Uani d . 1 . .
    H H11 0.8533 0.5195 0.7090 0.075 Uiso calc R 1 . .
    C C12 0.8601(13) 0.6152(5) 0.8316(10) 0.101(3) Uani d . 1 . .
    H H12B 0.8573 0.5880 0.9269 0.151 Uiso calc R 1 . .
    H H12A 0.7586 0.6327 0.7808 0.151 Uiso calc R 1 . .
    H H12C 0.9285 0.6572 0.8591 0.151 Uiso calc R 1 . .
    C C13 1.0834(11) 0.5415(5) 0.7895(10) 0.087(3) Uani d . 1 . .
    H H13A 1.1158 0.5093 0.7148 0.131 Uiso calc R 1 . .
    H H13B 1.0915 0.5152 0.8884 0.131 Uiso calc R 1 . .
    H H13C 1.1478 0.5852 0.8086 0.131 Uiso calc R 1 . .
loop_
    _atom_site_aniso_label
    _atom_site_aniso_U_11
    _atom_site_aniso_U_22
    _atom_site_aniso_U_33
    _atom_site_aniso_U_12
    _atom_site_aniso_U_13
    _atom_site_aniso_U_23
    Br1 0.0555(5) 0.1428(10) 0.0961(8) -0.0228(5) 0.0324(5) 0.0295(6)
    N1 0.067(3) 0.034(3) 0.065(4) -0.011(2) 0.036(3) -0.001(2)
    C1 0.068(4) 0.035(3) 0.063(4) -0.014(3) 0.040(4) -0.007(3)
    C2 0.053(3) 0.027(3) 0.046(4) -0.006(2) 0.026(3) -0.004(3)
    C3 0.046(3) 0.033(3) 0.046(4) -0.005(3) 0.015(3) -0.003(3)
    C4 0.053(4) 0.046(3) 0.039(3) -0.006(3) 0.014(3) 0.002(3)
    C5 0.046(4) 0.059(4) 0.050(4) -0.011(3) 0.021(3) 0.000(3)
    C6 0.052(3) 0.057(4) 0.050(4) -0.006(3) 0.014(3) 0.006(3)
    C7 0.064(4) 0.042(3) 0.043(4) -0.006(3) 0.020(3) 0.002(3)
    C8 0.046(3) 0.052(4) 0.063(4) -0.005(3) 0.014(3) 0.007(3)
    C9 0.093(7) 0.119(8) 0.117(9) -0.024(6) -0.030(6) -0.045(7)
    C10 0.063(5) 0.080(5) 0.115(8) 0.008(4) 0.013(6) 0.039(6)
    C11 0.083(5) 0.059(4) 0.052(4) -0.003(4) 0.027(4) 0.014(4)
    C12 0.161(10) 0.094(6) 0.063(6) 0.043(6) 0.058(6) 0.026(5)
    C13 0.109(7) 0.081(6) 0.072(6) 0.025(5) 0.025(5) 0.019(5)
_geom_special_details
;
All e.s.d.'s (except the e.s.d. in the dihedral angle between two l.s. planes)
are estimated using the full covariance matrix. The cell e.s.d.'s are taken
into account individually in the estimation of e.s.d.'s in distances, angles
and torsion angles; correlations between e.s.d.'s in cell parameters are only
used when they are defined by crystal symmetry. An approximate (isotropic)
treatment of cell e.s.d.'s is used for estimating e.s.d.'s involving l.s.
planes.
;
loop_
    _geom_bond_atom_site_label_1
    _geom_bond_atom_site_label_2
    _geom_bond_site_symmetry_2
    _geom_bond_distance
    _geom_bond_publ_flag
    Br1 C5 . 1.897(6) ?
    N1 C1 . 1.260(7) ?
    N1 C2 . 1.429(7) ?
    C1 C1 3_666 1.455(11) ?
    C1 H1 . 0.9300 ?
    C2 C7 . 1.393(9) ?
    C2 C3 . 1.403(8) ?
    C3 C4 . 1.380(8) ?
    C3 C8 . 1.513(9) ?
    C4 C5 . 1.374(9) ?
    C4 H4 . 0.9300 ?
    C5 C6 . 1.379(9) ?
    C6 C7 . 1.393(9) ?
    C6 H6 . 0.9300 ?
    C7 C11 . 1.542(9) ?
    C8 C9 . 1.501(12) ?
    C8 C10 . 1.507(10) ?
    C8 H8 . 0.9800 ?
    C9 H9C . 0.9600 ?
    C9 H9B . 0.9600 ?
    C9 H9A . 0.9600 ?
    C10 H10C . 0.9600 ?
    C10 H10A . 0.9600 ?
    C10 H10B . 0.9600 ?
    C11 C12 . 1.483(11) ?
    C11 C13 . 1.533(12) ?
    C11 H11 . 0.9800 ?
    C12 H12B . 0.9600 ?
    C12 H12A . 0.9600 ?
    C12 H12C . 0.9600 ?
    C13 H13A . 0.9600 ?
    C13 H13B . 0.9600 ?
    C13 H13C . 0.9600 ?
loop_
    _geom_angle_atom_site_label_1
    _geom_angle_atom_site_label_2
    _geom_angle_atom_site_label_3
    _geom_angle_site_symmetry_1
    _geom_angle_site_symmetry_3
    _geom_angle
    _geom_angle_publ_flag
    C1 N1 C2 . . 118.9(5) ?
    N1 C1 C1 . 3_666 120.3(7) ?
    N1 C1 H1 . . 119.9 ?
    C1 C1 H1 3_666 . 119.9 ?
    C7 C2 C3 . . 122.3(5) ?
    C7 C2 N1 . . 119.3(5) ?
    C3 C2 N1 . . 118.4(5) ?
    C4 C3 C2 . . 118.2(5) ?
    C4 C3 C8 . . 120.0(5) ?
    C2 C3 C8 . . 121.8(5) ?
    C5 C4 C3 . . 119.9(6) ?
    C5 C4 H4 . . 120.1 ?
    C3 C4 H4 . . 120.1 ?
    C4 C5 C6 . . 121.9(6) ?
    C4 C5 Br1 . . 119.2(5) ?
    C6 C5 Br1 . . 118.9(5) ?
    C5 C6 C7 . . 119.9(6) ?
    C5 C6 H6 . . 120.1 ?
    C7 C6 H6 . . 120.1 ?
    C6 C7 C2 . . 117.7(6) ?
    C6 C7 C11 . . 120.2(6) ?
    C2 C7 C11 . . 122.1(6) ?
    C9 C8 C10 . . 112.5(8) ?
    C9 C8 C3 . . 111.2(6) ?
    C10 C8 C3 . . 113.0(5) ?
    C9 C8 H8 . . 106.5 ?
    C10 C8 H8 . . 106.5 ?
    C3 C8 H8 . . 106.5 ?
    C8 C9 H9C . . 109.5 ?
    C8 C9 H9B . . 109.5 ?
    H9C C9 H9B . . 109.5 ?
    C8 C9 H9A . . 109.5 ?
    H9C C9 H9A . . 109.5 ?
    H9B C9 H9A . . 109.5 ?
    C8 C10 H10C . . 109.5 ?
    C8 C10 H10A . . 109.5 ?
    H10C C10 H10A . . 109.5 ?
    C8 C10 H10B . . 109.5 ?
    H10C C10 H10B . . 109.5 ?
    H10A C10 H10B . . 109.5 ?
    C12 C11 C13 . . 111.5(8) ?
    C12 C11 C7 . . 110.3(6) ?
    C13 C11 C7 . . 114.0(6) ?
    C12 C11 H11 . . 106.9 ?
    C13 C11 H11 . . 106.9 ?
    C7 C11 H11 . . 106.9 ?
    C11 C12 H12B . . 109.5 ?
    C11 C12 H12A . . 109.5 ?
    H12B C12 H12A . . 109.5 ?
    C11 C12 H12C . . 109.5 ?
    H12B C12 H12C . . 109.5 ?
    H12A C12 H12C . . 109.5 ?
    C11 C13 H13A . . 109.5 ?
    C11 C13 H13B . . 109.5 ?
    H13A C13 H13B . . 109.5 ?
    C11 C13 H13C . . 109.5 ?
    H13A C13 H13C . . 109.5 ?
    H13B C13 H13C . . 109.5 ?
loop_
    _geom_torsion_atom_site_label_1
    _geom_torsion_atom_site_label_2
    _geom_torsion_atom_site_label_3
    _geom_torsion_atom_site_label_4
    _geom_torsion_site_symmetry_1
    _geom_torsion_site_symmetry_2
    _geom_torsion_site_symmetry_3
    _geom_torsion_site_symmetry_4
    _geom_torsion
    _geom_torsion_publ_flag
    C2 N1 C1 C1 . . . 3_666 -179.3(8) ?
    C1 N1 C2 C7 . . . . -90.5(7) ?
    C1 N1 C2 C3 . . . . 92.9(7) ?
    C7 C2 C3 C4 . . . . 3.3(8) ?
    N1 C2 C3 C4 . . . . 179.8(5) ?
    C7 C2 C3 C8 . . . . -177.7(5) ?
    N1 C2 C3 C8 . . . . -1.2(8) ?
    C2 C3 C4 C5 . . . . 0.1(9) ?
    C8 C3 C4 C5 . . . . -178.9(6) ?
    C3 C4 C5 C6 . . . . -3.3(10) ?
    C3 C4 C5 Br1 . . . . 177.6(5) ?
    C4 C5 C6 C7 . . . . 3.1(10) ?
    Br1 C5 C6 C7 . . . . -177.8(5) ?
    C5 C6 C7 C2 . . . . 0.3(9) ?
    C5 C6 C7 C11 . . . . -178.1(6) ?
    C3 C2 C7 C6 . . . . -3.5(9) ?
    N1 C2 C7 C6 . . . . -179.9(6) ?
    C3 C2 C7 C11 . . . . 174.9(5) ?
    N1 C2 C7 C11 . . . . -1.6(8) ?
    C4 C3 C8 C9 . . . . 82.5(8) ?
    C2 C3 C8 C9 . . . . -96.4(8) ?
    C4 C3 C8 C10 . . . . -45.1(9) ?
    C2 C3 C8 C10 . . . . 135.9(7) ?
    C6 C7 C11 C12 . . . . 108.2(9) ?
    C2 C7 C11 C12 . . . . -70.1(9) ?
    C6 C7 C11 C13 . . . . -18.1(10) ?
    C2 C7 C11 C13 . . . . 163.6(7) ?
loop_
    _geom_hbond_atom_site_label_D
    _geom_hbond_atom_site_label_H
    _geom_hbond_atom_site_label_A
    _geom_hbond_site_symmetry_A
    _geom_hbond_distance_DH
    _geom_hbond_distance_HA
    _geom_hbond_distance_DA
    _geom_hbond_angle_DHA
    _geom_hbond_publ_flag
    C8 H8 N1 . 0.98 2.40 2.880(9) 109 yes
