# Supplementary material for: 1,4-Bis(4-bromo-2,6-diisopropyl­phen­yl)-1,4-diaza­buta-1,3-diene
Source: Acta Crystallogr Sect E Struct Rep Online. 2009 Dec 4;66(Pt 1):o40–1. doi: 10.1107/S1600536809050843 (PMC2980129; doi:10.1107/S1600536809050843)
Supplement: Supplementary file 2 [file e-66-00o40-Isup2.hkl]

# 
# h,k,l, Fc-squared, Fo-squared, sigma(Fo-squared) and status flag 
# 
data_I
_shelx_title ' 5_NICK_4 IN P2(1)/C' 
_shelx_refln_list_code          4 
_shelx_F_calc_maximum      168.25 
_exptl_crystal_F_000       548.00 
_reflns_d_resolution_high  0.8469 
 
loop_ 
 _symmetry_equiv_pos_as_xyz 
 'x, y, z' 
 '-x, y+1/2, -z+1/2' 
 '-x, -y, -z' 
 'x, -y-1/2, z-1/2' 
 
_cell_length_a     8.9608 
_cell_length_b    17.8482 
_cell_length_c     8.6202 
_cell_angle_alpha  90.000 
_cell_angle_beta  104.260 
_cell_angle_gamma  90.000 
 
_shelx_F_squared_multiplier     1.000 
 
loop_ 
 _refln_index_h 
 _refln_index_k 
 _refln_index_l 
 _refln_F_squared_calc 
 _refln_F_squared_meas 
 _refln_F_squared_sigma 
 _refln_observed_status 
   0   0   2    12960.56    13050.28    745.92 o 
   0   0   4     7493.59     5993.24    391.69 o 
   0   0   6       87.40       99.17     12.37 o 
   0   0   8       61.05       24.08     23.79 o 
   0  -1   1     3850.46     3751.85    140.92 o 
   0  -1   2      615.34      746.16     32.07 o 
   0  -1   3     1244.23     1106.15     39.96 o 
   0  -1   4     3142.19     3285.10    152.95 o 
   0  -1   5      579.86      595.54     23.46 o 
   0  -1   6      730.24      824.10     40.91 o 
   0  -1   7        2.75        0.09      7.86 o 
   0  -1   8      109.52       68.20     24.58 o 
   0  -1   9        6.70       -2.57     17.54 o 
   0  -2   0     4438.42     1830.35    209.41 o 
   0  -2   1     8900.29     9084.65    296.64 o 
   0  -2   2    10238.56    10686.66    426.58 o 
   0  -2   3     1812.69     1888.10     62.01 o 
   0  -2   4      259.36      206.40      9.24 o 
   0  -2   5      497.56      492.11     18.67 o 
   0  -2   6      244.97      207.31     11.97 o 
   0  -2   7       57.60       79.37      9.53 o 
   0  -2   8       45.88       51.91     24.06 o 
   0  -2   9        9.20       -1.05     17.86 o 
   0  -3   1      262.46      244.41      8.44 o 
   0  -3   2        9.73       12.19      2.27 o 
   0  -3   3      625.41      638.29     21.52 o 
   0  -3   4      185.84      164.08      9.84 o 
   0  -3   5      508.18      465.89     20.00 o 
   0  -3   6      356.69      318.71     19.60 o 
   0  -3   7      118.05      100.06     11.95 o 
   0  -3   8      105.52      107.66     25.73 o 
   0  -3   9       18.00       34.53     25.14 o 
   0  -4   0     4635.47     5215.93    240.40 o 
   0  -4   1    28307.21    28849.42    940.94 o 
   0  -4   2     2081.39     2469.29     84.82 o 
   0  -4   3     7938.27     8284.52    296.16 o 
   0  -4   4      154.77      173.86      9.05 o 
   0  -4   5      991.96     1038.13     48.82 o 
   0  -4   6       45.11       45.67      9.29 o 
   0  -4   7       78.70       92.42     11.89 o 
   0  -4   8        9.96       14.71     17.37 o 
   0  -4   9        5.12       29.78     27.25 o 
   0  -5   1       76.53       88.73      4.02 o 
   0  -5   2      936.24     1135.16     40.70 o 
   0  -5   3     2205.04     2430.40     91.84 o 
   0  -5   4       49.23       68.92      5.13 o 
   0  -5   5      268.38      254.15     12.07 o 
   0  -5   6       36.55       38.95      9.49 o 
   0  -5   7      119.63      137.68     13.60 o 
   0  -5   8        8.76       61.63     13.13 o 
   0  -5   9       22.74        4.88     27.17 o 
   0  -6   0      644.75      778.99     35.82 o 
   0  -6   1     2300.67     2360.71     84.38 o 
   0  -6   2     4426.69     4560.24    212.55 o 
   0  -6   3      798.55      745.91     28.95 o 
   0  -6   4      371.06      385.24     17.83 o 
   0  -6   5      155.06      129.78      7.33 o 
   0  -6   6      240.56      162.34     14.62 o 
   0  -6   7       58.77       64.87     13.30 o 
   0  -6   8       81.05      115.87     15.42 o 
   0  -6   9       11.96       12.57     28.44 o 
   0  -7   1       53.29       58.27      3.81 o 
   0  -7   2      497.57      497.07     20.29 o 
   0  -7   3      169.61      188.40      8.62 o 
   0  -7   4      305.79      287.06     15.74 o 
   0  -7   5      321.47      298.64     15.03 o 
   0  -7   6      118.81       98.89     14.12 o 
   0  -7   7      159.64      103.98     17.20 o 
   0  -7   8       14.46       16.18     15.62 o 
   0  -7   9       22.99       19.95     29.37 o 
   0  -8   0      850.08      737.09     41.99 o 
   0  -8   1        6.73        6.37      3.22 o 
   0  -8   2     5573.23     5470.09    274.87 o 
   0  -8   3        5.31       10.40      3.55 o 
   0  -8   4      844.90      814.89     39.43 o 
   0  -8   5        6.23        7.29      5.50 o 
   0  -8   6      413.45      373.10     21.41 o 
   0  -8   7       21.66       44.12     11.76 o 
   0  -8   8       77.13       62.35     17.68 o 
   0  -8   9        3.77       16.54     24.52 o 
   0  -9   1      164.87      161.49      8.89 o 
   0  -9   2      449.56      581.95     32.18 o 
   0  -9   3      219.90      215.77     11.37 o 
   0  -9   4      274.55      250.40     16.62 o 
   0  -9   5      101.28       92.29      8.55 o 
   0  -9   6       98.24       62.37      8.91 o 
   0  -9   7       42.51       43.37     15.13 o 
   0  -9   8       47.39       56.07     18.12 o 
   0 -10   0     1420.80     1444.31     94.68 o 
   0 -10   1      279.57      273.86     13.81 o 
   0 -10   2      353.90      395.05     21.19 o 
   0 -10   3      324.08      249.86     12.85 o 
   0 -10   4      435.96      441.20     22.40 o 
   0 -10   5        1.41       -0.59      6.36 o 
   0 -10   6      123.22      101.87     10.32 o 
   0 -10   7       75.87       81.74     16.97 o 
   0 -10   8       19.14       27.94     17.92 o 
   0 -11   1      138.54      149.24      9.85 o 
   0 -11   2      432.60      444.44     23.40 o 
   0 -11   3       19.09       28.19      5.39 o 
   0 -11   4      151.85      155.92     11.00 o 
   0 -11   5        2.75       -6.41      6.41 o 
   0 -11   6      257.68      192.48     18.50 o 
   0 -11   7        0.02       -1.40     16.30 o 
   0 -11   8       22.09        9.96     18.46 o 
   0 -12   0        5.11       19.50      7.84 o 
   0 -12   1      107.91       95.97      8.29 o 
   0 -12   2       83.13       71.71      7.59 o 
   0 -12   3      139.44      114.60      8.37 o 
   0 -12   4       80.24       66.43      8.80 o 
   0 -12   5      301.32      231.31     14.13 o 
   0 -12   6       11.17      -16.06     16.06 o 
   0 -12   7       31.27       51.86     18.02 o 
   0 -12   8       13.12       28.75     20.20 o 
   0 -13   1        0.45        2.70      6.72 o 
   0 -13   2       37.18       24.40      7.15 o 
   0 -13   3        0.31        5.32      7.00 o 
   0 -13   4       37.82       30.46      8.66 o 
   0 -13   5       12.68       25.02      7.96 o 
   0 -13   6       10.62       -8.49     15.21 o 
   0 -13   7       25.71       17.07     17.68 o 
   0 -14   0       14.72       17.91      9.30 o 
   0 -14   1        5.29       18.16      7.42 o 
   0 -14   2        5.52       12.90      7.58 o 
   0 -14   3       37.05       42.76      7.95 o 
   0 -14   4       79.73       82.78     10.14 o 
   0 -14   5       69.27       69.89     11.34 o 
   0 -14   6       52.40       33.84     16.92 o 
   0 -14   7        7.59       -0.98     19.02 o 
   0 -15   1        5.74        6.90      8.02 o 
   0 -15   2        3.15       -3.63      8.26 o 
   0 -15   3       37.87       38.21      8.79 o 
   0 -15   4       28.56       54.75     10.23 o 
   0 -15   5       86.94       77.30     12.16 o 
   0 -15   6        0.92       25.16     20.94 o 
   0 -16   0        4.77       20.80     11.57 o 
   0 -16   1       16.65       24.38      8.90 o 
   0 -16   2       10.67        3.50      8.98 o 
   0 -16   3       19.03       27.37      9.35 o 
   0 -16   4       23.79       28.36     12.15 o 
   0 -16   5        1.95        5.88     15.41 o 
   0 -16   6        9.15        6.63     28.27 o 
   0 -17   1        7.09        8.45      9.46 o 
   0 -17   2        8.38       21.76     11.80 o 
   0 -17   3       12.30       17.92      9.83 o 
   0 -17   4       41.94       40.85     13.52 o 
   0 -17   5       10.98       -9.85     16.63 o 
   0 -18   0        0.78        3.74     13.43 o 
   0 -18   1       10.42       15.59     10.41 o 
   0 -18   2        3.67       19.31     10.86 o 
   0 -18   3       10.75       11.72     11.81 o 
   0 -18   4       23.04       13.93     14.12 o 
   0 -18   5       11.64        8.30     17.56 o 
   0 -19   1        0.45       -7.47     11.13 o 
   0 -19   2        1.61       14.64     11.85 o 
   0 -19   3        9.21       17.48     12.94 o 
   0 -19   4       42.48       50.80     15.62 o 
   0 -20   0        6.57       21.60     16.89 o 
   0 -20   1        0.13       -9.21     11.98 o 
   0 -20   2       10.61       17.07     14.23 o 
   0 -20   3        9.42       60.89     33.83 o 
   1   0 -10       74.67        0.06     63.00 o 
   1   0  -8      343.02      251.46     56.14 o 
   1   0  -6     1042.48      939.11     56.47 o 
   1   0  -4     4641.44     4500.72    257.48 o 
   1   0  -2    14206.59    14635.61    748.00 o 
   1   0   2     6557.34     7232.45    458.06 o 
   1   0   4      285.66      312.73     19.96 o 
   1   0   6      328.02      220.96     21.85 o 
   1   0   8       54.02       99.75     35.36 o 
   1  -1  -9        0.91      -18.21     24.48 o 
   1  -1  -8       60.81       42.94     32.43 o 
   1  -1  -7        6.62       -1.17      7.04 o 
   1  -1  -6      326.77      327.62     23.10 o 
   1  -1  -5       29.48       18.22      3.90 o 
   1  -1  -4       42.12       61.72      4.51 o 
   1  -1  -3       23.06       20.33      2.29 o 
   1  -1  -2      198.50      261.68     10.98 o 
   1  -1  -1       18.85       39.81      1.89 o 
   1  -1   0      101.56       84.23      4.91 o 
   1  -1   1      612.09      644.11     28.52 o 
   1  -1   2    14562.64    16321.44    931.56 o 
   1  -1   3      662.23      657.97     24.45 o 
   1  -1   4     2937.36     2912.79    117.16 o 
   1  -1   5       12.50       33.44      5.98 o 
   1  -1   6      433.25      404.97     18.76 o 
   1  -1   7       86.48       93.44      9.46 o 
   1  -1   8       66.32       84.87     21.19 o 
   1  -1   9        2.52       10.74     17.64 o 
   1  -2  -9       96.18       52.20     17.59 o 
   1  -2  -8      129.02      112.55     14.30 o 
   1  -2  -7      136.04      133.85     12.30 o 
   1  -2  -6      278.73      240.16     17.11 o 
   1  -2  -5       30.13       25.01      4.40 o 
   1  -2  -4     2235.28     2221.96    103.08 o 
   1  -2  -3     3466.95     3651.46    136.94 o 
   1  -2  -2     3025.77     3516.52    201.19 o 
   1  -2  -1     1624.64     1570.48     59.70 o 
   1  -2   0     1440.38     1406.65     50.40 o 
   1  -2   1      327.87      392.61     13.33 o 
   1  -2   2      249.35      263.62     10.94 o 
   1  -2   3        4.54        6.09      3.13 o 
   1  -2   4      472.72      411.14     19.50 o 
   1  -2   5        0.01       -3.66      6.17 o 
   1  -2   6      471.54      671.45     48.01 o 
   1  -2   7       39.70       35.16     10.33 o 
   1  -2   8       74.46       72.96     21.03 o 
   1  -2   9        3.95       -3.25     17.86 o 
   1  -3  -9        7.65       23.44     16.35 o 
   1  -3  -8      108.61      108.89     13.56 o 
   1  -3  -7        6.77       -7.80      7.80 o 
   1  -3  -6      104.71      109.64     10.69 o 
   1  -3  -5       20.74       25.02      4.37 o 
   1  -3  -4      564.26      618.50     25.48 o 
   1  -3  -3      723.45      829.03     30.07 o 
   1  -3  -2       18.80       17.27      2.82 o 
   1  -3  -1      187.24      253.17      8.88 o 
   1  -3   0    12633.87    14320.71    466.82 o 
   1  -3   1     9322.71     9921.16    353.05 o 
   1  -3   2     1365.17     1398.79     57.45 o 
   1  -3   3     1057.63      890.63     36.97 o 
   1  -3   4     1328.64     1342.95     62.24 o 
   1  -3   5     1089.41     1045.50     46.33 o 
   1  -3   6      272.07      330.84     24.03 o 
   1  -3   7       90.35       85.71     11.07 o 
   1  -3   8        0.65       -1.78     24.23 o 
   1  -3   9       26.74       25.97     18.87 o 
   1  -4  -9       86.06       84.30     24.37 o 
   1  -4  -8        8.15       14.91     11.44 o 
   1  -4  -7      358.35      359.10     22.44 o 
   1  -4  -6      401.27      479.05     26.91 o 
   1  -4  -5     2397.63     2514.68    106.56 o 
   1  -4  -4     1184.38     1346.98     58.63 o 
   1  -4  -3     2291.65     2257.74     90.20 o 
   1  -4  -2     4350.11     4711.72    213.80 o 
   1  -4  -1    14625.20    14833.18    484.09 o 
   1  -4   0      658.76      675.54     22.41 o 
   1  -4   1     2692.33     2715.01     88.93 o 
   1  -4   2      265.23      270.28     11.18 o 
   1  -4   3      613.86      520.44     25.78 o 
   1  -4   4      146.48      120.88      8.73 o 
   1  -4   5        1.60        3.52      7.10 o 
   1  -4   6       10.84       16.50     10.21 o 
   1  -4   7       19.06       14.23      9.53 o 
   1  -4   8       85.63      120.42     27.11 o 
   1  -4   9        1.56       11.93     18.64 o 
   1  -5  -9       12.58      -16.38     22.82 o 
   1  -5  -8       61.41      102.05     14.05 o 
   1  -5  -7        5.14        2.43      8.83 o 
   1  -5  -6      137.17      147.60     12.16 o 
   1  -5  -5       23.80       20.09      4.83 o 
   1  -5  -4        6.25       -4.52      4.84 o 
   1  -5  -3       11.27       10.30      2.72 o 
   1  -5  -2      593.01      694.74     27.24 o 
   1  -5  -1     3221.14     3164.12    103.65 o 
   1  -5   0      484.51      463.63     15.68 o 
   1  -5   1      696.83      810.01     27.05 o 
   1  -5   2      313.04      340.75     12.06 o 
   1  -5   3     4131.08     4359.85    164.02 o 
   1  -5   4       87.92       98.11      8.39 o 
   1  -5   5      771.52      760.35     40.63 o 
   1  -5   6       26.04       13.50      7.32 o 
   1  -5   7       47.33       50.67     10.33 o 
   1  -5   8       10.20       63.34     23.14 o 
   1  -5   9        5.46       83.85     30.01 o 
   1  -6  -9        1.65      -21.66     22.80 o 
   1  -6  -8      117.61      107.26     17.03 o 
   1  -6  -7      202.88      209.72     16.98 o 
   1  -6  -6       31.45       55.27      8.02 o 
   1  -6  -5      683.21      619.35     27.94 o 
   1  -6  -4        2.42        9.27      5.62 o 
   1  -6  -3      913.97      837.93     36.48 o 
   1  -6  -2     1241.48     1654.01     78.30 o 
   1  -6  -1     2541.34     2768.34     94.55 o 
   1  -6   0     1319.68     1522.99     49.86 o 
   1  -6   1      345.92      393.08     13.71 o 
   1  -6   2      194.95      204.17      9.81 o 
   1  -6   3       62.66       59.13      4.73 o 
   1  -6   4      191.59      142.64      9.77 o 
   1  -6   5        0.40       10.59      5.27 o 
   1  -6   6      176.81      139.16     14.27 o 
   1  -6   7       71.49       52.38     13.32 o 
   1  -6   8       44.10       93.26     24.80 o 
   1  -6   9        1.43      -14.90     27.20 o 
   1  -7  -9        9.76        2.47     23.65 o 
   1  -7  -8       49.78       20.60     14.92 o 
   1  -7  -7      162.42      121.98     12.72 o 
   1  -7  -6       38.86       45.42      9.65 o 
   1  -7  -5      188.15      176.46     12.35 o 
   1  -7  -4      129.24      142.10      9.30 o 
   1  -7  -3       70.07       66.70      5.43 o 
   1  -7  -2      240.02      240.65     10.59 o 
   1  -7  -1     2308.11     2332.64     88.21 o 
   1  -7   0     3235.04     3305.15    113.21 o 
   1  -7   1     2430.64     2633.41     94.97 o 
   1  -7   2      182.83      161.13      7.80 o 
   1  -7   3     1582.43     1808.95     73.21 o 
   1  -7   4      581.59      582.23     24.35 o 
   1  -7   5      188.50      185.06     12.01 o 
   1  -7   6      169.94      156.69     14.28 o 
   1  -7   7       60.77       61.19     14.44 o 
   1  -7   8        8.75       53.47     24.97 o 
   1  -8  -9        0.23      -23.60     23.60 o 
   1  -8  -8       27.02       16.56     15.61 o 
   1  -8  -7       12.45       29.88     11.40 o 
   1  -8  -6      733.36      648.88     34.65 o 
   1  -8  -5      389.01      317.52     22.21 o 
   1  -8  -4      973.52      988.46     46.87 o 
   1  -8  -3     2996.40     2897.01    125.04 o 
   1  -8  -2     5076.70     5088.51    204.37 o 
   1  -8  -1       86.34       69.38      4.71 o 
   1  -8   0     1886.02     1877.54     75.59 o 
   1  -8   1      358.62      378.26     16.78 o 
   1  -8   2      396.56      429.08     18.22 o 
   1  -8   3        3.21        7.75      3.85 o 
   1  -8   4      217.54      171.96     11.75 o 
   1  -8   5       37.43       40.46      5.41 o 
   1  -8   6       57.68       51.17     12.32 o 
   1  -8   7       55.46       59.71     15.42 o 
   1  -8   8       20.52        0.11     24.51 o 
   1  -9  -9        9.92       36.34     17.28 o 
   1  -9  -8       32.79       -0.82     16.49 o 
   1  -9  -7       21.55       31.00     12.06 o 
   1  -9  -6       38.89       65.61     12.44 o 
   1  -9  -5       16.35        8.42      5.15 o 
   1  -9  -4      180.69      220.02     13.24 o 
   1  -9  -3      343.89      349.67     15.23 o 
   1  -9  -2     1606.44     1512.67     64.46 o 
   1  -9  -1       94.99      107.08      6.68 o 
   1  -9   0      982.03      891.98     42.11 o 
   1  -9   1      527.99      556.42     25.30 o 
   1  -9   2     1399.93     1325.63     61.80 o 
   1  -9   3       10.11       18.65      4.91 o 
   1  -9   4      229.54      206.28     13.15 o 
   1  -9   5       27.05        8.59      6.68 o 
   1  -9   6       74.01       69.33     11.23 o 
   1  -9   7        3.29       -7.42     14.72 o 
   1  -9   8       23.79       29.53     25.35 o 
   1 -10  -8        8.39       18.16     17.28 o 
   1 -10  -7        4.29        0.96     11.89 o 
   1 -10  -6      201.33      175.65     17.38 o 
   1 -10  -5        5.47       16.39      5.68 o 
   1 -10  -4      481.05      489.20     25.23 o 
   1 -10  -3       60.60       70.05      6.00 o 
   1 -10  -2     1109.71     1017.38     43.30 o 
   1 -10  -1       67.02       58.11      5.30 o 
   1 -10   0      308.91      333.66     18.65 o 
   1 -10   1      182.34      169.74     10.96 o 
   1 -10   2      292.40      308.71     17.91 o 
   1 -10   3        0.59        3.40      5.89 o 
   1 -10   4      240.70      232.68     15.51 o 
   1 -10   5       30.32       31.53      7.38 o 
   1 -10   7        2.02        7.75     19.21 o 
   1 -10   8       47.42        7.17     26.53 o 
   1 -11  -8       21.19       28.82     18.34 o 
   1 -11  -7       33.33       25.78     12.70 o 
   1 -11  -6       22.49       25.00     13.56 o 
   1 -11  -5      103.72      109.73     10.72 o 
   1 -11  -4       30.04       48.34      6.78 o 
   1 -11  -3        2.18       16.93      4.75 o 
   1 -11  -2     1080.45      944.04     41.16 o 
   1 -11  -1      481.63      457.18     21.53 o 
   1 -11   0      555.83      513.57     25.46 o 
   1 -11   1       22.16       23.06      6.57 o 
   1 -11   2      741.72      813.74     42.90 o 
   1 -11   3      269.10      261.34     15.09 o 
   1 -11   4      605.16      596.90     32.94 o 
   1 -11   5        0.57        3.35      7.29 o 
   1 -11   6       44.96       58.72     13.37 o 
   1 -11   7       29.71       33.18     23.57 o 
   1 -11   8       57.91       87.24     21.28 o 
   1 -12  -8       27.15        7.71     19.45 o 
   1 -12  -7       69.00       54.64     13.91 o 
   1 -12  -6       36.61       39.50     14.09 o 
   1 -12  -5       62.44       61.33      8.75 o 
   1 -12  -4      602.68      550.91     25.86 o 
   1 -12  -3      964.11      822.87     37.15 o 
   1 -12  -2       34.03       41.64      5.86 o 
   1 -12  -1       86.42       82.40      7.94 o 
   1 -12   0      800.83      650.72     31.72 o 
   1 -12   1      397.09      369.95     19.65 o 
   1 -12   2       13.92       26.80      7.77 o 
   1 -12   3       11.49       17.00      7.00 o 
   1 -12   4        9.26       21.85      9.64 o 
   1 -12   5       31.99        8.53      8.50 o 
   1 -12   6       71.77       64.52     25.00 o 
   1 -12   7       10.80      -14.19     16.91 o 
   1 -13  -7        4.53        6.62     17.36 o 
   1 -13  -6       13.66       23.31     15.39 o 
   1 -13  -5        7.53       21.01      8.30 o 
   1 -13  -4      144.42      167.12     11.43 o 
   1 -13  -3      733.88      650.14     29.88 o 
   1 -13  -2       12.82       14.84      6.84 o 
   1 -13  -1      133.59      127.31     10.06 o 
   1 -13   0      263.49      246.35     14.44 o 
   1 -13   1      381.37      312.14     17.72 o 
   1 -13   2       39.26       35.37      7.99 o 
   1 -13   3        5.26       18.88      7.78 o 
   1 -13   4       34.56       44.26     10.41 o 
   1 -13   5       11.02        6.85      8.86 o 
   1 -13   6       35.21        7.15     18.18 o 
   1 -13   7        0.84       15.15     17.79 o 
   1 -14  -7        1.31      -14.07     18.12 o 
   1 -14  -6       13.58       42.65     16.44 o 
   1 -14  -5      182.27      160.34     14.30 o 
   1 -14  -4       16.53       12.78      9.80 o 
   1 -14  -3       10.08       11.86      7.37 o 
   1 -14  -2       12.16       30.70      7.79 o 
   1 -14  -1      223.13      180.81     12.58 o 
   1 -14   0       50.51       49.46      7.70 o 
   1 -14   1        2.36       10.29      7.69 o 
   1 -14   2        1.94        8.77      8.90 o 
   1 -14   3        2.56       -1.10      8.49 o 
   1 -14   4       93.67       67.79     10.68 o 
   1 -14   5        1.67        4.78      8.95 o 
   1 -14   6        4.43      -19.60     19.60 o 
   1 -14   7        0.03        7.92     19.34 o 
   1 -15  -7        0.02        5.59     19.06 o 
   1 -15  -6       21.09       11.07     17.42 o 
   1 -15  -5        0.26       13.93      9.82 o 
   1 -15  -4       46.49       28.31     10.95 o 
   1 -15  -3       85.71       92.90      9.99 o 
   1 -15  -2       10.78       17.96      8.19 o 
   1 -15  -1      221.21      215.38     14.28 o 
   1 -15   0       39.24       31.52      7.96 o 
   1 -15   1       40.10       34.11      8.80 o 
   1 -15   2       11.19        5.72      8.90 o 
   1 -15   3       38.44       26.66      8.99 o 
   1 -15   4       55.25       25.57     10.76 o 
   1 -15   5       90.64       78.03     13.33 o 
   1 -15   6        2.96       13.30     20.69 o 
   1 -16  -6        4.47      -18.50     18.50 o 
   1 -16  -5        0.65        1.10     14.87 o 
   1 -16  -4       95.76       70.25     12.55 o 
   1 -16  -3        1.07        0.42      8.57 o 
   1 -16  -2       10.04       16.90      8.81 o 
   1 -16  -1       21.18       36.85      9.16 o 
   1 -16   0       71.86       52.04      9.24 o 
   1 -16   1        2.67       -0.67      8.95 o 
   1 -16   2       15.15        6.27      9.71 o 
   1 -16   3        0.17       -6.76      9.23 o 
   1 -16   4        6.07      -11.17     11.17 o 
   1 -16   5        2.04       12.93     12.72 o 
   1 -16   6        0.24       11.00     22.26 o 
   1 -17  -5       31.09       37.49     16.55 o 
   1 -17  -4       36.70       47.17     13.00 o 
   1 -17  -3        9.99       -5.48     10.66 o 
   1 -17  -2       29.61       23.89      9.76 o 
   1 -17  -1       10.50       25.92      9.51 o 
   1 -17   0       41.00       24.32      9.37 o 
   1 -17   1        5.76       22.11      9.88 o 
   1 -17   2       11.15       26.23     10.62 o 
   1 -17   3        1.10       -4.31     10.04 o 
   1 -17   4        7.98        0.50     13.49 o 
   1 -17   5        7.19       -5.43     20.05 o 
   1 -18  -5        1.14       -9.23     16.96 o 
   1 -18  -4        2.61       14.93     13.49 o 
   1 -18  -3        1.41       10.01     11.67 o 
   1 -18  -2       11.56       18.95     10.48 o 
   1 -18  -1        1.89       10.24     10.17 o 
   1 -18   0       15.46       34.07     10.16 o 
   1 -18   1        0.14       -5.68     10.40 o 
   1 -18   2       10.66       19.00     11.51 o 
   1 -18   3        0.26        1.49     11.04 o 
   1 -18   4       16.02       22.01     14.60 o 
   1 -19  -4       10.71        0.92     14.41 o 
   1 -19  -3        0.11        1.88     12.70 o 
   1 -19  -2        4.02        4.95     13.01 o 
   1 -19  -1       19.95       16.83     11.29 o 
   1 -19   0       19.82       12.92     10.83 o 
   1 -19   1        5.08       26.77     11.65 o 
   1 -19   2       37.10       38.48     12.42 o 
   1 -19   3        0.26       -8.20     12.99 o 
   1 -20  -3        3.15        1.39     13.55 o 
   1 -20  -2       12.36        9.89     14.26 o 
   1 -20  -1        6.44        6.89     12.12 o 
   1 -20   0        0.28       -0.58     11.74 o 
   1 -20   1        2.06       21.73     12.56 o 
   1 -20   2       15.67       22.00     14.82 o 
   2   0  -8      513.29      435.91     47.22 o 
   2   0  -6      714.22      711.99     64.61 o 
   2   0  -4     2149.89     2899.22    234.30 o 
   2   0  -2     1991.80     2072.95    164.33 o 
   2   0   0     2589.28     2553.40    210.65 o 
   2   0   2     5311.91     5266.75    301.65 o 
   2   0   4     2703.18     2557.86    211.45 o 
   2   0   6     1500.93     1597.59    133.46 o 
   2   0   8       27.83       -7.97     24.37 o 
   2  -1  -9        1.08        7.20     18.89 o 
   2  -1  -8      163.87      182.90     26.92 o 
   2  -1  -7       73.68       66.96      8.80 o 
   2  -1  -6     1015.18     1102.89     63.23 o 
   2  -1  -5      192.39      185.08     11.65 o 
   2  -1  -4     4507.56     4838.67    206.10 o 
   2  -1  -3      803.17      902.58     31.35 o 
   2  -1  -2    13755.12    15406.15    714.59 o 
   2  -1  -1     2305.50     2325.71    107.81 o 
   2  -1   0     9722.23     9910.59    497.39 o 
   2  -1   1     1612.51     1391.46     66.41 o 
   2  -1   2      916.39      832.16     34.49 o 
   2  -1   3       18.98       21.60      4.23 o 
   2  -1   4      825.97      825.74     39.32 o 
   2  -1   5      157.98      169.73     10.90 o 
   2  -1   6       75.05       70.90      9.69 o 
   2  -1   7      104.06       88.97     12.80 o 
   2  -1   8      121.85      115.32     21.70 o 
   2  -1   9        0.44        0.98     17.82 o 
   2  -2  -9       11.07      -14.94     14.94 o 
   2  -2  -8       62.60       75.70     21.96 o 
   2  -2  -7        7.19       -6.64      6.64 o 
   2  -2  -6       90.46       64.68      8.12 o 
   2  -2  -5        0.99       -3.74      3.74 o 
   2  -2  -4       92.47      105.10      6.11 o 
   2  -2  -3      296.34      253.55     10.13 o 
   2  -2  -2      255.68      260.59     10.17 o 
   2  -2  -1       10.46        6.90      2.02 o 
   2  -2   0      922.57      815.24     35.51 o 
   2  -2   1      928.24      994.77     34.56 o 
   2  -2   2     1424.97     1515.20     61.93 o 
   2  -2   3      612.60      563.66     25.49 o 
   2  -2   4     1894.85     1876.74     87.41 o 
   2  -2   5      639.82      611.40     30.09 o 
   2  -2   6      177.99      189.50     13.43 o 
   2  -2   7        1.66        8.72     10.46 o 
   2  -2   8       22.80       38.63     20.39 o 
   2  -2   9        5.13       27.56     18.42 o 
   2  -3 -10       15.95      146.66     38.44 o 
   2  -3  -9        0.49        2.11     21.79 o 
   2  -3  -8        4.22        2.25     12.82 o 
   2  -3  -7      376.64      360.55     26.64 o 
   2  -3  -6      113.66      118.78     10.82 o 
   2  -3  -5     1084.41     1157.58     51.01 o 
   2  -3  -4      616.87      562.53     27.29 o 
   2  -3  -3     3706.80     3875.71    154.08 o 
   2  -3  -2     3031.85     2814.97    122.02 o 
   2  -3  -1     8567.13     8589.32    321.82 o 
   2  -3   0     2933.32     2907.94    124.23 o 
   2  -3   1     3986.70     4178.68    150.65 o 
   2  -3   2     2676.45     2624.39    124.61 o 
   2  -3   3     1121.22      978.57     46.88 o 
   2  -3   4       19.69       13.24      8.79 o 
   2  -3   5       26.68       31.15      8.27 o 
   2  -3   6      162.26      146.25     15.09 o 
   2  -3   7       64.68       62.64     10.30 o 
   2  -3   8        6.25       43.45     20.50 o 
   2  -3   9        8.24       19.18     18.83 o 
   2  -4  -9       34.27       11.11     22.39 o 
   2  -4  -8        2.90      -12.40     12.40 o 
   2  -4  -7      328.50      291.21     19.77 o 
   2  -4  -6      253.66      299.67     18.06 o 
   2  -4  -5       79.34       91.98      6.74 o 
   2  -4  -4      394.83      413.71     29.86 o 
   2  -4  -3      585.65      687.80     26.75 o 
   2  -4  -2      793.68      817.04     32.91 o 
   2  -4  -1      134.94      154.48      6.30 o 
   2  -4   0       82.16       71.67      3.87 o 
   2  -4   1      265.45      309.20     11.26 o 
   2  -4   2       85.49       61.09      5.38 o 
   2  -4   3     1854.91     1981.75     93.45 o 
   2  -4   4      351.34      356.65     21.29 o 
   2  -4   5      545.19      515.38     28.42 o 
   2  -4   6       20.99       21.78     12.29 o 
   2  -4   7      310.32      318.72     20.39 o 
   2  -4   8       47.27       33.41     20.45 o 
   2  -4   9        6.92       97.85     31.21 o 
   2  -5  -9       69.10       82.64     24.26 o 
   2  -5  -8        6.99       -1.12     13.95 o 
   2  -5  -7      179.64      201.87     14.76 o 
   2  -5  -6      460.29      516.62     24.94 o 
   2  -5  -5     1281.94     1375.93     78.91 o 
   2  -5  -4       53.55       62.64      9.46 o 
   2  -5  -3     3857.33     4100.52    164.35 o 
   2  -5  -2      130.94      179.12      8.58 o 
   2  -5  -1     1464.04     1571.00     54.31 o 
   2  -5   0      193.94      139.31      5.97 o 
   2  -5   1     2796.62     3068.54    104.89 o 
   2  -5   2      436.06      538.88     20.50 o 
   2  -5   3      651.63      706.47     37.84 o 
   2  -5   4       21.56       21.58      9.18 o 
   2  -5   5       21.34       10.74      8.40 o 
   2  -5   6       30.41       46.52     13.13 o 
   2  -5   7       13.79       27.28     11.77 o 
   2  -5   8       17.48       26.09     21.03 o 
   2  -6  -9       28.27       -8.74     23.26 o 
   2  -6  -8       20.10      -17.17     17.17 o 
   2  -6  -7       39.67       45.47      9.05 o 
   2  -6  -6      106.70      136.53     14.30 o 
   2  -6  -5      119.57      134.41     12.80 o 
   2  -6  -4      166.85      199.44     16.36 o 
   2  -6  -3      513.29      515.17     28.06 o 
   2  -6  -2      415.98      393.87     19.29 o 
   2  -6  -1      228.44      186.24      7.41 o 
   2  -6   0      249.28      225.64      8.60 o 
   2  -6   1      695.16      694.25     26.03 o 
   2  -6   2      667.43      640.40     30.63 o 
   2  -6   3      473.18      559.01     30.32 o 
   2  -6   4      197.40      161.22     14.35 o 
   2  -6   5      169.73      158.66     13.08 o 
   2  -6   6       66.70       41.52     13.81 o 
   2  -6   7       93.23       82.58     12.19 o 
   2  -6   8       16.82       21.63     28.30 o 
   2  -7  -9        1.93        4.13     23.55 o 
   2  -7  -8       57.54       56.82     16.07 o 
   2  -7  -7       10.00       26.77     10.63 o 
   2  -7  -6      134.69      155.06     16.27 o 
   2  -7  -5      225.38      210.85     17.15 o 
   2  -7  -4     1069.55     1118.00     56.82 o 
   2  -7  -3      618.74      546.49     29.80 o 
   2  -7  -2      187.69      174.42      9.43 o 
   2  -7  -1     2604.53     2436.01     98.49 o 
   2  -7   0     2324.15     2439.99     97.65 o 
   2  -7   1      400.79      374.84     16.46 o 
   2  -7   2     1992.11     2032.15     87.02 o 
   2  -7   3      811.52      868.39     38.25 o 
   2  -7   4       78.36       74.06     10.48 o 
   2  -7   5      166.78      159.80     13.15 o 
   2  -7   6       42.71       45.40     14.24 o 
   2  -7   7      106.60       93.71     15.90 o 
   2  -7   8       54.66       72.55     30.56 o 
   2  -8  -9       13.18       16.10     24.23 o 
   2  -8  -8        2.59       16.21     15.79 o 
   2  -8  -7      128.86      135.77     14.43 o 
   2  -8  -6      244.59      201.35     20.14 o 
   2  -8  -5      332.61      277.49     20.65 o 
   2  -8  -4      340.82      377.78     20.84 o 
   2  -8  -3      441.67      353.85     18.40 o 
   2  -8  -2      169.04      189.01     11.79 o 
   2  -8  -1       46.68       60.00      5.05 o 
   2  -8   0      503.92      584.04     25.81 o 
   2  -8   1       61.24       72.18      6.59 o 
   2  -8   2      519.94      498.38     24.59 o 
   2  -8   3      196.80      192.17     11.27 o 
   2  -8   4     1088.22      992.56     57.85 o 
   2  -8   5      216.06      203.15     14.85 o 
   2  -8   6       40.32       16.63     12.43 o 
   2  -8   7        0.53       -3.32     14.75 o 
   2  -8   8       78.20      103.55     33.89 o 
   2  -9  -9        4.10        7.34     24.98 o 
   2  -9  -8       84.59      106.17     16.61 o 
   2  -9  -7       44.58       18.26     11.69 o 
   2  -9  -6      136.81      141.07     16.08 o 
   2  -9  -5       22.94       19.18      9.26 o 
   2  -9  -4      328.38      330.22     17.99 o 
   2  -9  -3        0.98        4.28      5.01 o 
   2  -9  -2      942.80      969.30     46.20 o 
   2  -9  -1      470.32      481.80     21.89 o 
   2  -9   0      831.45      793.20     34.68 o 
   2  -9   1       36.70       42.87      6.34 o 
   2  -9   2      413.14      387.82     20.22 o 
   2  -9   3       22.22       12.14      6.11 o 
   2  -9   4      297.84      313.48     17.76 o 
   2  -9   5       85.59       86.03     11.13 o 
   2  -9   6      104.57       97.75     14.09 o 
   2  -9   7        7.22        4.55     15.47 o 
   2 -10  -8        8.42       -5.95     15.40 o 
   2 -10  -7       65.93       60.72     12.89 o 
   2 -10  -6      159.90      149.02     17.26 o 
   2 -10  -5      153.01      153.80     10.53 o 
   2 -10  -4      127.39      160.82     12.06 o 
   2 -10  -3      366.75      362.58     21.47 o 
   2 -10  -2       88.35      125.43      8.60 o 
   2 -10  -1       37.88       42.21      5.15 o 
   2 -10   0      519.74      506.63     25.45 o 
   2 -10   1        5.83        4.09      6.08 o 
   2 -10   2      610.57      626.56     31.07 o 
   2 -10   3       26.62       29.86      6.79 o 
   2 -10   4      110.23      117.48     10.79 o 
   2 -10   5        3.12        4.02      7.19 o 
   2 -10   6      184.47      168.90     15.87 o 
   2 -10   7        0.22      -15.83     15.83 o 
   2 -11  -8        4.65       13.62     17.95 o 
   2 -11  -7       14.11        4.26     12.54 o 
   2 -11  -6       78.64       69.22     14.92 o 
   2 -11  -5      141.41      134.47     10.99 o 
   2 -11  -4      148.44      176.88     12.69 o 
   2 -11  -3        8.81       24.90      5.47 o 
   2 -11  -2      843.68      826.33     36.42 o 
   2 -11  -1       60.48       59.70      6.35 o 
   2 -11   0      401.79      412.90     21.50 o 
   2 -11   1       52.39       67.28      8.24 o 
   2 -11   2      522.27      581.62     28.93 o 
   2 -11   3      113.03      111.34      9.94 o 
   2 -11   4      341.83      360.06     20.12 o 
   2 -11   5       69.95       65.54      9.22 o 
   2 -11   6       79.28       74.27     14.77 o 
   2 -11   7        0.32       -7.20     20.33 o 
   2 -12  -8       76.97       91.55     21.06 o 
   2 -12  -7        1.37       21.42     13.16 o 
   2 -12  -6      126.44      115.21     16.80 o 
   2 -12  -5        3.27       15.33      7.13 o 
   2 -12  -4      274.91      222.50     16.40 o 
   2 -12  -3       13.18       11.62      4.92 o 
   2 -12  -2       27.06       23.84      5.57 o 
   2 -12  -1       49.74       54.00      8.59 o 
   2 -12   0      109.86      124.76     10.13 o 
   2 -12   1       46.83       37.19      7.79 o 
   2 -12   2      100.82      106.45     10.77 o 
   2 -12   3       37.39       21.32      8.02 o 
   2 -12   4       28.78       36.51     10.17 o 
   2 -12   5       46.59       33.98     10.13 o 
   2 -12   6       43.63       10.93     18.85 o 
   2 -12   7        7.50       27.41     21.47 o 
   2 -13  -7       10.46        5.82     14.34 o 
   2 -13  -6       13.19       17.26     15.34 o 
   2 -13  -5       54.29       43.39      9.40 o 
   2 -13  -4       40.39       60.96     10.23 o 
   2 -13  -3        3.24       11.47      6.62 o 
   2 -13  -2      108.31       87.08      7.31 o 
   2 -13  -1      145.27      105.18      9.50 o 
   2 -13   0       96.90      108.49     10.89 o 
   2 -13   1       24.42       21.17      8.16 o 
   2 -13   2       61.25       53.97     10.01 o 
   2 -13   3       61.62       54.33      9.01 o 
   2 -13   4       18.87       27.05     10.91 o 
   2 -13   5       19.41       14.42     10.16 o 
   2 -13   6        4.08       11.37     24.45 o 
   2 -13   7        0.06       33.81     33.31 o 
   2 -14  -7       27.80       36.56     15.15 o 
   2 -14  -6       27.78       37.33     16.47 o 
   2 -14  -5        0.15        2.43      8.85 o 
   2 -14  -4      285.08      291.01     19.68 o 
   2 -14  -3       81.91       69.50      8.72 o 
   2 -14  -2        0.95       26.94      7.58 o 
   2 -14  -1      148.20      141.42     11.28 o 
   2 -14   0       32.16       28.72      7.94 o 
   2 -14   1       99.60       71.09     10.67 o 
   2 -14   2       29.65       44.11     10.36 o 
   2 -14   3       44.75       36.54      9.29 o 
   2 -14   4       21.07        9.25     11.35 o 
   2 -14   5        1.24       -0.93     10.83 o 
   2 -14   6        6.85        3.51     26.24 o 
   2 -15  -7       17.69       19.71     16.03 o 
   2 -15  -6       52.31       47.62     17.69 o 
   2 -15  -5        4.24       15.16     13.84 o 
   2 -15  -4       70.54       87.48     11.99 o 
   2 -15  -3      358.70      304.28     17.98 o 
   2 -15  -2       28.13       22.05      8.22 o 
   2 -15  -1       46.65       45.14      9.00 o 
   2 -15   0      119.73      143.22     11.69 o 
   2 -15   1      272.52      247.03     18.21 o 
   2 -15   2       31.77       24.52     10.79 o 
   2 -15   3       42.98       35.82     10.36 o 
   2 -15   4        6.97      -11.78     11.78 o 
   2 -15   5       10.29       14.70     14.69 o 
   2 -15   6       24.70        7.73     28.49 o 
   2 -16  -6        8.09       29.58     18.23 o 
   2 -16  -5      220.81      168.05     19.78 o 
   2 -16  -4       13.89       10.55     11.24 o 
   2 -16  -3       15.90       28.50     10.52 o 
   2 -16  -2       27.39       48.24      9.27 o 
   2 -16  -1       40.36       53.71      9.92 o 
   2 -16   0       15.73        2.77      8.80 o 
   2 -16   1      146.28      106.47     11.89 o 
   2 -16   2       46.24       46.03     10.86 o 
   2 -16   3        2.27       -3.14     10.44 o 
   2 -16   4        3.92       -6.88     12.54 o 
   2 -16   5        0.57       -9.40     18.37 o 
   2 -17  -5       28.07       61.68     16.54 o 
   2 -17  -4      124.26       76.91     13.71 o 
   2 -17  -3       74.62       85.43     13.32 o 
   2 -17  -2       34.24       54.53     10.42 o 
   2 -17  -1       11.13       15.66      9.80 o 
   2 -17   0       93.81       72.79     10.89 o 
   2 -17   1       32.19       13.83     10.40 o 
   2 -17   2       31.71       27.40     11.48 o 
   2 -17   3        0.77       -9.71     10.40 o 
   2 -17   4        7.67       13.77     13.86 o 
   2 -18  -5        0.34       -6.03     16.84 o 
   2 -18  -4       44.61       55.09     13.67 o 
   2 -18  -3       73.16       67.79     13.37 o 
   2 -18  -2       36.94       44.83     12.88 o 
   2 -18  -1       15.44       17.88     10.62 o 
   2 -18   0        0.15       17.85     10.52 o 
   2 -18   1       21.95       45.80     11.37 o 
   2 -18   2       43.35       18.14     11.87 o 
   2 -18   3        4.21        3.73     11.27 o 
   2 -18   4        9.76       35.93     16.68 o 
   2 -19  -4       31.39       12.62     14.30 o 
   2 -19  -3       29.30       26.81     13.06 o 
   2 -19  -2      123.92      102.20     15.11 o 
   2 -19  -1       42.09       48.69     11.94 o 
   2 -19   0       39.69       29.94     11.40 o 
   2 -19   1        3.63       -1.26     11.59 o 
   2 -19   2       42.76       42.74     13.09 o 
   2 -19   3       12.14       21.06     13.64 o 
   2 -20  -2       26.68       16.83     14.33 o 
   2 -20  -1        4.27        6.59     13.85 o 
   2 -20   0       17.68       27.10     12.37 o 
   2 -20   1        4.06        8.48     12.48 o 
   3   0  -8      140.44      149.30     28.73 o 
   3   0  -6       60.01       74.22      8.98 o 
   3   0  -4      821.08      815.34     54.57 o 
   3   0  -2     6711.11     6503.33    420.60 o 
   3   0   0    17080.05    17423.33   1138.05 o 
   3   0   2    12542.84    12158.87    793.73 o 
   3   0   4     1536.90     1408.74    117.50 o 
   3   0   6     1412.76     1431.14    119.53 o 
   3   0   8       57.22       50.04     26.11 o 
   3  -1 -10       26.95      -25.19     76.97 o 
   3  -1  -9        7.76       13.34     15.77 o 
   3  -1  -8      211.56      210.94     23.26 o 
   3  -1  -7       85.71       85.95      9.60 o 
   3  -1  -6     1172.00     1252.84     55.74 o 
   3  -1  -5       79.71      105.57      7.33 o 
   3  -1  -4     2434.74     2700.95    118.19 o 
   3  -1  -3        3.09       11.23      2.44 o 
   3  -1  -2      529.82      490.00     20.94 o 
   3  -1  -1      246.74      153.91      7.34 o 
   3  -1   0       90.98      113.05      6.24 o 
   3  -1   1      881.71      869.69     36.22 o 
   3  -1   2      699.22      740.73     35.26 o 
   3  -1   3        0.07       -4.88      4.88 o 
   3  -1   4      331.98      255.26     14.50 o 
   3  -1   5       30.83       34.34      9.72 o 
   3  -1   6      261.82      238.55     19.32 o 
   3  -1   7       35.01       34.41     12.05 o 
   3  -1   8       65.70       71.50     20.67 o 
   3  -2 -10        1.86       43.11     30.76 o 
   3  -2  -9       32.98       53.00     20.47 o 
   3  -2  -8       74.50       94.68     17.11 o 
   3  -2  -7      216.80      250.43     17.86 o 
   3  -2  -6      241.72      225.15     13.85 o 
   3  -2  -5     1001.88     1044.70     50.00 o 
   3  -2  -4     1327.03     1409.53     57.28 o 
   3  -2  -3     1149.95     1252.77     51.26 o 
   3  -2  -2     4176.83     4327.06    199.27 o 
   3  -2  -1     2317.78     2335.77     94.61 o 
   3  -2   0     6032.14     5895.73    237.89 o 
   3  -2   1     1819.58     1792.86     85.28 o 
   3  -2   2     4127.96     3887.07    199.81 o 
   3  -2   3     1749.01     1784.80     83.66 o 
   3  -2   4      986.70      957.28     49.81 o 
   3  -2   5      497.49      442.67     22.34 o 
   3  -2   6      114.34      118.97     11.27 o 
   3  -2   7      156.98      134.23     15.68 o 
   3  -2   8       23.74       45.20     20.75 o 
   3  -3 -10       10.77      105.49     35.62 o 
   3  -3  -9      101.95      127.71     21.65 o 
   3  -3  -8      179.45      189.65     27.44 o 
   3  -3  -7      268.30      236.83     17.71 o 
   3  -3  -6      488.45      515.52     28.36 o 
   3  -3  -5      614.96      668.13     30.20 o 
   3  -3  -4     1054.16     1196.44     53.12 o 
   3  -3  -3      171.67      164.19      7.31 o 
   3  -3  -2     1004.58     1048.89     50.76 o 
   3  -3  -1       96.94       87.61      5.18 o 
   3  -3   0     1096.29     1149.02     47.16 o 
   3  -3   1     1550.69     1627.61     65.67 o 
   3  -3   2       81.49      103.54      7.30 o 
   3  -3   3        0.76       -4.77      5.70 o 
   3  -3   4      171.18      148.09     11.04 o 
   3  -3   5       23.39       24.60      7.30 o 
   3  -3   6      179.52      158.14     13.17 o 
   3  -3   7      103.60      102.38     14.32 o 
   3  -3   8       33.23       36.60     20.62 o 
   3  -4  -9       13.22       18.16     19.12 o 
   3  -4  -8       10.75       22.81     15.69 o 
   3  -4  -7       25.15       25.71      9.59 o 
   3  -4  -6       13.36        4.07     10.66 o 
   3  -4  -5      173.34      166.91     14.44 o 
   3  -4  -4      139.03      155.53     11.56 o 
   3  -4  -3     3442.12     3499.90    152.40 o 
   3  -4  -2       68.63       91.02      5.41 o 
   3  -4  -1     3455.87     3260.05    131.74 o 
   3  -4   0      892.11      992.74     37.92 o 
   3  -4   1     7630.29     8910.94    373.59 o 
   3  -4   2        9.46        5.85      5.49 o 
   3  -4   3     2844.91     3109.21    157.96 o 
   3  -4   4      346.22      328.96     20.04 o 
   3  -4   5     1300.48     1210.94     70.95 o 
   3  -4   6      214.82      177.38     14.63 o 
   3  -4   7      163.49      177.86     19.98 o 
   3  -4   8       15.47        6.39     20.27 o 
   3  -5  -9       40.66       62.23     20.85 o 
   3  -5  -8       25.95       19.79     16.66 o 
   3  -5  -7      703.78      673.87     43.80 o 
   3  -5  -6       68.17      128.97     13.72 o 
   3  -5  -5      853.89      841.66     50.61 o 
   3  -5  -4       31.70       51.96      7.03 o 
   3  -5  -3     2000.21     2185.89    101.85 o 
   3  -5  -2      728.00      793.99     32.24 o 
   3  -5  -1      703.40      769.76     30.12 o 
   3  -5   0       94.42      118.32      7.16 o 
   3  -5   1      352.64      387.02     19.91 o 
   3  -5   2       92.18       76.60      9.63 o 
   3  -5   3       92.72      114.30     12.29 o 
   3  -5   4       96.31       74.32     12.40 o 
   3  -5   5      412.36      391.59     23.16 o 
   3  -5   6       20.17       42.78     11.32 o 
   3  -5   7        1.11       14.44     12.22 o 
   3  -5   8        2.67       26.61     21.44 o 
   3  -6  -9        0.30       29.90     19.65 o 
   3  -6  -8       55.07      127.34     18.07 o 
   3  -6  -7        0.43        9.33      9.46 o 
   3  -6  -6      628.26      646.84     41.15 o 
   3  -6  -5      694.97      667.28     41.11 o 
   3  -6  -4      681.64      753.31     35.88 o 
   3  -6  -3     1144.52     1068.58     51.67 o 
   3  -6  -2     1629.15     1826.31     86.32 o 
   3  -6  -1     6103.81     6717.87    287.74 o 
   3  -6   0      241.49      258.60     13.18 o 
   3  -6   1     2001.18     2104.92     97.14 o 
   3  -6   2      356.13      419.34     23.74 o 
   3  -6   3      588.56      576.66     31.53 o 
   3  -6   4     1155.30     1037.83     61.67 o 
   3  -6   5       27.41       52.67     11.48 o 
   3  -6   6      101.65       79.91     14.63 o 
   3  -6   7        1.18       -9.05     12.14 o 
   3  -6   8       97.96      117.47     24.55 o 
   3  -7  -9       50.04       38.76     24.12 o 
   3  -7  -8       73.58       80.80     17.84 o 
   3  -7  -7      148.20      174.61     16.62 o 
   3  -7  -6      266.19      301.88     23.12 o 
   3  -7  -5     1559.57     1463.87     85.09 o 
   3  -7  -4      166.59      205.49     15.03 o 
   3  -7  -3     1356.58     1266.20     60.31 o 
   3  -7  -2      842.06      981.43     48.06 o 
   3  -7  -1      939.07     1002.60     47.96 o 
   3  -7   0       69.36       76.50      6.49 o 
   3  -7   1      133.16      145.77      9.59 o 
   3  -7   2       94.58      103.76      9.79 o 
   3  -7   3       32.17       25.56      8.31 o 
   3  -7   4      211.02      185.75     19.28 o 
   3  -7   5       45.35       40.50     10.25 o 
   3  -7   6       63.18       71.69     15.27 o 
   3  -7   7       13.05       11.32     13.38 o 
   3  -7   8        4.27        2.97     23.63 o 
   3  -8  -9        9.45       36.53     23.94 o 
   3  -8  -8       24.69       50.28     16.32 o 
   3  -8  -7       11.43       38.58     10.93 o 
   3  -8  -6      265.43      280.77     25.19 o 
   3  -8  -5       72.10       56.65     10.65 o 
   3  -8  -4      778.56      752.32     44.52 o 
   3  -8  -3        0.63        5.50      5.82 o 
   3  -8  -2     1448.37     1557.96     72.01 o 
   3  -8  -1      305.45      351.67     18.38 o 
   3  -8   0     1796.28     1979.66     92.22 o 
   3  -8   1      254.14      246.63     13.69 o 
   3  -8   2     1162.54     1235.13     58.04 o 
   3  -8   3       15.56       20.38      6.52 o 
   3  -8   4      833.11      718.36     50.55 o 
   3  -8   5       28.90       15.20      9.79 o 
   3  -8   6      121.45      119.67     17.03 o 
   3  -8   7        0.12       -4.82     17.70 o 
   3  -9  -9        0.02       36.13     24.02 o 
   3  -9  -8       91.51       75.44     17.09 o 
   3  -9  -7        0.26       19.06     11.11 o 
   3  -9  -6      313.72      318.14     25.25 o 
   3  -9  -5      169.46      181.80     11.60 o 
   3  -9  -4      518.63      579.51     31.54 o 
   3  -9  -3      103.87       92.45      9.88 o 
   3  -9  -2      647.71      711.52     33.86 o 
   3  -9  -1      181.25      212.44     11.76 o 
   3  -9   0        6.39       28.34      7.15 o 
   3  -9   1      108.37      105.94      9.26 o 
   3  -9   2       47.02       43.89      8.26 o 
   3  -9   3       87.75       79.99      8.37 o 
   3  -9   4      402.26      368.19     25.36 o 
   3  -9   5        6.93        2.78      9.75 o 
   3  -9   6       84.17       95.23     17.18 o 
   3  -9   7       20.91       29.48     19.38 o 
   3 -10  -8        7.82       59.26     16.83 o 
   3 -10  -7       38.59       25.91     12.20 o 
   3 -10  -6       51.78       44.45     14.42 o 
   3 -10  -5      402.96      449.27     28.45 o 
   3 -10  -4      805.33      790.25     40.52 o 
   3 -10  -3      313.03      346.77     21.02 o 
   3 -10  -2      719.76      733.05     35.86 o 
   3 -10  -1      471.91      535.71     27.03 o 
   3 -10   0     1785.06     2003.40     93.48 o 
   3 -10   1        6.21       -6.51      7.13 o 
   3 -10   2      406.12      456.55     23.50 o 
   3 -10   3       89.65       66.27      8.45 o 
   3 -10   4       13.74       12.86      9.77 o 
   3 -10   5       25.23        3.57     10.21 o 
   3 -10   6        8.62       14.99     16.07 o 
   3 -10   7       15.81      -10.12     16.85 o 
   3 -11  -8       41.30       38.78     17.40 o 
   3 -11  -7        9.12       28.97     12.38 o 
   3 -11  -6      203.12      203.58     20.68 o 
   3 -11  -5      125.59      119.29     11.12 o 
   3 -11  -4     1132.37     1123.62     57.44 o 
   3 -11  -3        0.39       -3.41      9.12 o 
   3 -11  -2      783.28      765.45     40.02 o 
   3 -11  -1       20.90       37.71      7.52 o 
   3 -11   0      488.85      495.38     25.15 o 
   3 -11   1       15.38       25.46      7.83 o 
   3 -11   2        6.29       22.29      9.08 o 
   3 -11   3        4.68       -8.08      8.08 o 
   3 -11   4      114.29      102.05     11.69 o 
   3 -11   5        0.06        3.40     10.38 o 
   3 -11   6       23.65       22.47     16.72 o 
   3 -11   7        0.07      -16.67     17.83 o 
   3 -12  -8       21.48       34.70     17.72 o 
   3 -12  -7       35.25       22.65     13.75 o 
   3 -12  -6       38.73       30.19     15.38 o 
   3 -12  -5      147.63      158.43     12.96 o 
   3 -12  -4       20.55       45.46      9.00 o 
   3 -12  -3      372.38      318.89     20.24 o 
   3 -12  -2       54.63       50.70      6.84 o 
   3 -12  -1      406.90      405.52     21.89 o 
   3 -12   0       50.55       53.84      8.92 o 
   3 -12   1      125.70      108.19     10.89 o 
   3 -12   2      185.08      212.46     14.37 o 
   3 -12   3      100.83      108.13     11.09 o 
   3 -12   4       49.23       47.89     10.95 o 
   3 -12   5       20.76       17.32     10.83 o 
   3 -12   6       21.99        1.00     24.21 o 
   3 -13  -7        8.42      -13.94     13.94 o 
   3 -13  -6        3.54       16.62     15.39 o 
   3 -13  -5      115.17       96.32     11.36 o 
   3 -13  -4      100.73      119.20     11.98 o 
   3 -13  -3       24.37       27.08      8.79 o 
   3 -13  -2       45.93       59.44      9.75 o 
   3 -13  -1       78.91       62.63      9.39 o 
   3 -13   0      212.54      205.37     14.16 o 
   3 -13   1        6.15       15.27      9.00 o 
   3 -13   2       52.01       80.46     11.02 o 
   3 -13   3      121.87      115.44     11.87 o 
   3 -13   4        0.83      -10.29     11.17 o 
   3 -13   5        2.33      -11.05     11.05 o 
   3 -13   6       29.92       -3.51     24.94 o 
   3 -14  -7       31.31       37.46     15.53 o 
   3 -14  -6       16.61        4.01     16.30 o 
   3 -14  -5        1.21        4.67      9.20 o 
   3 -14  -4      322.24      314.76     19.69 o 
   3 -14  -3      344.31      320.03     21.70 o 
   3 -14  -2       14.22       13.04      9.54 o 
   3 -14  -1        1.73       28.86      9.13 o 
   3 -14   0      150.99      146.62     12.24 o 
   3 -14   1      199.12      191.94     14.69 o 
   3 -14   2        2.04       10.96     10.63 o 
   3 -14   3        1.06       -2.87      9.65 o 
   3 -14   4       27.34       39.70     13.64 o 
   3 -14   5        2.18      -10.86     11.56 o 
   3 -14   6        9.29       33.17     42.87 o 
   3 -15  -7       44.36       42.70     30.80 o 
   3 -15  -6        3.26       17.26     17.29 o 
   3 -15  -5        0.76       -1.13     13.79 o 
   3 -15  -4      163.57      142.69     14.82 o 
   3 -15  -3      429.39      372.11     24.57 o 
   3 -15  -2       75.72       63.36      9.81 o 
   3 -15  -1       77.10      106.10     12.64 o 
   3 -15   0       75.93       79.11     11.10 o 
   3 -15   1       62.73       61.52     11.17 o 
   3 -15   2      107.12       90.73     12.88 o 
   3 -15   3        0.16       -4.41     10.29 o 
   3 -15   4        8.27       -2.23     14.05 o 
   3 -15   5        2.28       -9.29     12.39 o 
   3 -16  -6       24.06       27.20     18.52 o 
   3 -16  -5        6.32       38.36     14.64 o 
   3 -16  -4        3.44       -4.98     11.79 o 
   3 -16  -3      143.01      160.61     15.10 o 
   3 -16  -2      150.68      121.56     11.54 o 
   3 -16  -1       69.28       70.62     10.68 o 
   3 -16   0        8.19        6.52     11.08 o 
   3 -16   1       16.67       32.15     11.16 o 
   3 -16   2       31.52        0.86     12.05 o 
   3 -16   3       37.10       34.17     11.09 o 
   3 -16   4        1.96       14.47     15.13 o 
   3 -16   5        0.05        1.26     33.97 o 
   3 -17  -5        0.86       -9.25     15.81 o 
   3 -17  -4       25.11       29.73     14.25 o 
   3 -17  -3        5.41       24.24     11.66 o 
   3 -17  -2       83.10       48.96     12.95 o 
   3 -17  -1        8.81        0.66     10.12 o 
   3 -17   0       22.42       17.54     10.61 o 
   3 -17   1        0.49        3.59     11.93 o 
   3 -17   2       14.39       11.15     13.05 o 
   3 -17   3        0.86       14.31     11.59 o 
   3 -17   4       11.48       45.14     18.73 o 
   3 -18  -4       24.17       -0.49     13.98 o 
   3 -18  -3        0.21       -1.18     12.15 o 
   3 -18  -2       21.69       34.95     13.16 o 
   3 -18  -1       24.77       29.55     11.38 o 
   3 -18   0        1.74       10.26     11.18 o 
   3 -18   1        0.36      -11.28     11.28 o 
   3 -18   2        1.01       -0.71     13.68 o 
   3 -18   3        0.01        3.53     12.65 o 
   3 -19  -3       46.40       36.31     13.82 o 
   3 -19  -2       29.33       15.10     14.19 o 
   3 -19  -1        5.58      -12.92     12.92 o 
   3 -19   0       21.65       20.04     12.22 o 
   3 -19   1        1.09        9.37     12.07 o 
   3 -19   2       21.57       36.67     13.19 o 
   3 -20  -1        7.86      -13.12     13.95 o 
   3 -20   0        2.32       -8.03     14.77 o 
   4   0 -10        1.86       24.20     61.00 o 
   4   0  -8      179.45      245.60     33.24 o 
   4   0  -6     1123.62     1086.36    125.42 o 
   4   0  -4     6699.90     8232.53    940.85 o 
   4   0  -2    10195.29    12172.72   1391.45 o 
   4   0   0     3673.33     3273.79    214.74 o 
   4   0   2     1172.29     1007.96     67.77 o 
   4   0   4      179.03      194.28     23.74 o 
   4   0   6       88.14       91.09     21.35 o 
   4   0   8       45.08       72.21     26.91 o 
   4  -1 -10       11.94       92.65     61.49 o 
   4  -1  -9       61.11       75.85     20.67 o 
   4  -1  -8      257.72      260.31     25.31 o 
   4  -1  -7       41.29       67.07      9.00 o 
   4  -1  -6      132.43      159.85     12.92 o 
   4  -1  -5       42.55       56.72      4.04 o 
   4  -1  -4      423.94      595.18     29.60 o 
   4  -1  -3      331.75      275.86     13.73 o 
   4  -1  -2      587.05      486.44     33.20 o 
   4  -1  -1       49.98       34.41      4.75 o 
   4  -1   0     1017.22      973.20     46.01 o 
   4  -1   1      313.05      272.56     15.00 o 
   4  -1   2     2381.32     2122.38    120.58 o 
   4  -1   3       33.19       31.85      5.30 o 
   4  -1   4     1062.72      951.58     44.66 o 
   4  -1   5        3.64        7.49     10.40 o 
   4  -1   6      118.80      126.39     15.82 o 
   4  -1   7       17.36       24.10     12.66 o 
   4  -1   8       18.18       29.11     20.26 o 
   4  -2  -9        6.79       12.15     19.61 o 
   4  -2  -8       89.80      107.81     17.72 o 
   4  -2  -7     1298.60     1226.16     66.54 o 
   4  -2  -6     1569.53     1619.46     90.40 o 
   4  -2  -5     1013.16     1081.58     44.60 o 
   4  -2  -4     2785.41     3073.41    156.80 o 
   4  -2  -3     6313.07     6926.74    319.25 o 
   4  -2  -2     5549.63     4549.52    303.66 o 
   4  -2  -1      275.44      259.03     12.88 o 
   4  -2   0      570.58      445.09     22.21 o 
   4  -2   1       60.29       96.65      7.13 o 
   4  -2   2      132.29      106.98      8.95 o 
   4  -2   3      106.65       94.50      8.54 o 
   4  -2   4       79.70       46.83      8.17 o 
   4  -2   5       29.19       35.20      7.94 o 
   4  -2   6      117.92       73.57     14.54 o 
   4  -2   7        4.38        5.80     12.41 o 
   4  -2   8       37.30       23.59     20.32 o 
   4  -3  -9       26.11       30.04     19.67 o 
   4  -3  -8       35.01      -33.70     52.28 o 
   4  -3  -7      383.09      353.14     25.52 o 
   4  -3  -6      626.44      638.66     35.39 o 
   4  -3  -5       21.98       19.33      3.58 o 
   4  -3  -4       58.80       75.28      6.22 o 
   4  -3  -3       27.58       26.42      4.43 o 
   4  -3  -2      175.58      190.92     10.83 o 
   4  -3  -1     1398.50     1370.05     64.26 o 
   4  -3   0      325.49      297.06     14.84 o 
   4  -3   1      361.47      353.30     17.37 o 
   4  -3   2      602.47      635.39     31.06 o 
   4  -3   3      296.18      315.46     17.26 o 
   4  -3   4      218.51      200.53     12.98 o 
   4  -3   5       59.04       55.74      8.93 o 
   4  -3   6       84.10       82.01     15.10 o 
   4  -3   7       36.52       43.53     13.51 o 
   4  -3   8        2.05       36.99     21.05 o 
   4  -4  -9       56.79       76.60     20.19 o 
   4  -4  -8        5.93       30.07     20.96 o 
   4  -4  -7      170.90      251.63     17.66 o 
   4  -4  -6       35.75       60.21     11.91 o 
   4  -4  -5     3154.17     3279.44    165.87 o 
   4  -4  -4      332.23      345.82     16.34 o 
   4  -4  -3     2854.08     2669.04    116.08 o 
   4  -4  -2       24.47       17.34      5.77 o 
   4  -4  -1     4534.31     4700.62    216.80 o 
   4  -4   0      896.04      848.31     45.04 o 
   4  -4   1     1515.31     1437.26     68.19 o 
   4  -4   2      126.57      133.16      9.82 o 
   4  -4   3      213.53      218.23     15.01 o 
   4  -4   4      122.35      106.86     10.94 o 
   4  -4   5      126.18      108.55     11.29 o 
   4  -4   6        5.55        8.38     13.85 o 
   4  -4   7        6.24       13.79     12.65 o 
   4  -5  -9       53.40       29.54     19.55 o 
   4  -5  -8        3.36       75.61     17.73 o 
   4  -5  -7       20.08        4.67      9.99 o 
   4  -5  -6        9.50        8.37     11.33 o 
   4  -5  -5      115.17      122.80     10.78 o 
   4  -5  -4       76.36       95.73     10.42 o 
   4  -5  -3       29.88       27.81      4.98 o 
   4  -5  -2      257.41      242.52     13.60 o 
   4  -5  -1      636.23      656.88     29.57 o 
   4  -5   0      323.04      357.17     17.23 o 
   4  -5   1      755.58      798.02     35.15 o 
   4  -5   2      125.15      175.45     10.93 o 
   4  -5   3      878.48      897.39     47.75 o 
   4  -5   4       38.01       32.48     10.05 o 
   4  -5   5      258.09      286.20     18.46 o 
   4  -5   6       18.94       18.68     11.11 o 
   4  -5   7       24.70       22.11     13.24 o 
   4  -6  -9       85.44       71.35     21.42 o 
   4  -6  -8      151.31      190.62     25.22 o 
   4  -6  -7       54.59       64.77     12.25 o 
   4  -6  -6      598.19      772.55     62.32 o 
   4  -6  -5     1074.02     1071.90     51.64 o 
   4  -6  -4      637.16      782.61     36.94 o 
   4  -6  -3     1440.77     1396.24     57.57 o 
   4  -6  -2      745.35      888.23     42.44 o 
   4  -6  -1     2099.70     2141.72     99.58 o 
   4  -6   0        2.93        1.17      6.51 o 
   4  -6   1     1398.45     1623.07     69.89 o 
   4  -6   2       19.84       14.11      7.15 o 
   4  -6   3       30.15       31.59      8.56 o 
   4  -6   4      177.66      171.81     14.65 o 
   4  -6   5       56.20       51.62     10.12 o 
   4  -6   6       65.40       61.58     12.29 o 
   4  -6   7       12.75       16.70     13.33 o 
   4  -7  -9       26.72       57.55     23.49 o 
   4  -7  -8        4.14       12.58     18.06 o 
   4  -7  -7       33.30       23.65     10.93 o 
   4  -7  -6      226.45      247.86     21.36 o 
   4  -7  -5      236.57      227.18     14.23 o 
   4  -7  -4      210.35      201.12     13.75 o 
   4  -7  -3        8.62       16.91      7.11 o 
   4  -7  -2      328.56      356.05     17.24 o 
   4  -7  -1      240.15      283.82     14.79 o 
   4  -7   0      243.74      230.58     14.17 o 
   4  -7   1      778.75      898.05     48.14 o 
   4  -7   2      258.35      288.92     17.21 o 
   4  -7   3      198.63      242.76     17.11 o 
   4  -7   4       36.67       68.04     11.60 o 
   4  -7   5      183.61      211.47     16.49 o 
   4  -7   6       50.16       34.35     12.69 o 
   4  -7   7        1.69      -16.35     16.35 o 
   4  -8  -9       20.06      -19.27     19.27 o 
   4  -8  -8       83.20      121.27     20.37 o 
   4  -8  -7       14.45       12.68     11.35 o 
   4  -8  -6      193.78      223.19     19.66 o 
   4  -8  -5       63.22       93.48     11.76 o 
   4  -8  -4     1432.84     1544.10     73.38 o 
   4  -8  -3      355.17      339.00     20.85 o 
   4  -8  -2      862.17      934.43     42.03 o 
   4  -8  -1      497.88      479.92     23.04 o 
   4  -8   0     2123.81     2383.93    121.09 o 
   4  -8   1      173.54      193.18     14.55 o 
   4  -8   2      155.13      159.64     14.18 o 
   4  -8   3      469.17      517.41     25.70 o 
   4  -8   4      325.00      335.98     22.43 o 
   4  -8   5        3.94       -1.41      9.92 o 
   4  -8   6       92.52       67.72     13.82 o 
   4  -8   7        0.03      -10.04     17.94 o 
   4  -9  -9        8.97       30.73     21.05 o 
   4  -9  -8       41.29       35.86     18.53 o 
   4  -9  -7       15.17        6.50     11.81 o 
   4  -9  -6       20.87       36.45     14.17 o 
   4  -9  -5        3.25       -5.71      9.87 o 
   4  -9  -4       93.94      147.24     14.29 o 
   4  -9  -3       66.69       94.17     10.46 o 
   4  -9  -2      148.68      132.14      9.51 o 
   4  -9  -1        1.46        8.52      6.78 o 
   4  -9   0      617.06      647.19     35.10 o 
   4  -9   1       48.29       50.89      9.84 o 
   4  -9   2      593.65      603.86     33.40 o 
   4  -9   3      161.40      217.22     13.78 o 
   4  -9   4      397.22      398.48     28.07 o 
   4  -9   5        1.46       14.89     10.38 o 
   4  -9   6       45.15       23.84     13.79 o 
   4  -9   7        6.89       11.75     19.35 o 
   4 -10  -8       64.28       91.01     19.50 o 
   4 -10  -7       15.20       26.49     12.37 o 
   4 -10  -6       39.65       51.00     14.96 o 
   4 -10  -5       84.18       86.91     10.18 o 
   4 -10  -4      334.98      347.83     23.35 o 
   4 -10  -3        0.41       16.31      8.74 o 
   4 -10  -2      506.59      543.73     26.48 o 
   4 -10  -1       41.05       78.98      8.76 o 
   4 -10   0     1165.41     1265.80     65.56 o 
   4 -10   1        0.33       -5.61      8.07 o 
   4 -10   2      329.00      335.41     21.75 o 
   4 -10   3        0.03        6.75      8.53 o 
   4 -10   4       50.39       65.54     15.11 o 
   4 -10   5        7.00       -0.07     12.09 o 
   4 -10   6       38.61       36.83     14.83 o 
   4 -11  -8       38.82       57.79     19.62 o 
   4 -11  -7       21.08       57.03     13.63 o 
   4 -11  -6       14.24       65.21     15.84 o 
   4 -11  -5       27.27       35.79      8.37 o 
   4 -11  -4      276.80      300.21     23.66 o 
   4 -11  -3      179.75      195.82     16.15 o 
   4 -11  -2        4.92       20.14      6.84 o 
   4 -11  -1       22.18       29.29      9.54 o 
   4 -11   0       20.73       44.43     10.50 o 
   4 -11   1      134.72      107.00     11.30 o 
   4 -11   2      107.19      121.32     14.14 o 
   4 -11   3        6.22       11.87      9.16 o 
   4 -11   4      176.89      177.89     19.22 o 
   4 -11   5        8.57        7.54     12.62 o 
   4 -11   6       40.73       60.48     18.18 o 
   4 -12  -8        8.55       13.54     19.36 o 
   4 -12  -7       89.11      112.28     16.32 o 
   4 -12  -6       48.31       13.66     17.00 o 
   4 -12  -5       15.62       14.13      8.97 o 
   4 -12  -4       54.73       68.14     14.18 o 
   4 -12  -3      293.09      293.18     21.02 o 
   4 -12  -2      489.21      497.33     26.21 o 
   4 -12  -1       90.06       87.60     11.99 o 
   4 -12   0       54.13       55.58     10.11 o 
   4 -12   1      193.09      183.82     13.67 o 
   4 -12   2      334.27      353.80     23.06 o 
   4 -12   3      189.62      161.66     13.80 o 
   4 -12   4       13.85        3.76     15.00 o 
   4 -12   5        0.63       -0.30     11.95 o 
   4 -12   6        1.13       22.06     24.64 o 
   4 -13  -7        3.89       -1.33     14.64 o 
   4 -13  -6       62.23       71.59     18.19 o 
   4 -13  -5       96.50      106.56     12.43 o 
   4 -13  -4       40.80       52.56     11.02 o 
   4 -13  -3        0.60       13.58      7.60 o 
   4 -13  -2       21.22       50.32     12.28 o 
   4 -13  -1      375.23      402.49     25.01 o 
   4 -13   0      124.24      131.84     12.40 o 
   4 -13   1       16.12       16.57     10.08 o 
   4 -13   2       54.46       77.67     13.55 o 
   4 -13   3       94.09       72.92     11.53 o 
   4 -13   4       28.44       27.44     15.72 o 
   4 -13   5        8.48        2.87     12.31 o 
   4 -14  -7       12.35       16.09     15.84 o 
   4 -14  -6        1.35       11.89     17.55 o 
   4 -14  -5       81.85       66.71     14.59 o 
   4 -14  -4       49.94       48.83     12.16 o 
   4 -14  -3        2.96       20.72     12.63 o 
   4 -14  -2        2.30       11.07     13.50 o 
   4 -14  -1      197.11      180.00     14.54 o 
   4 -14   0       17.05       30.45     10.80 o 
   4 -14   1       55.29       41.52     11.16 o 
   4 -14   2       92.69      110.43     15.08 o 
   4 -14   3       18.15        9.90     10.81 o 
   4 -14   4       18.43       -2.19     15.96 o 
   4 -14   5        0.86       -4.11     13.10 o 
   4 -15  -6        9.66       10.34     18.67 o 
   4 -15  -5        1.66       14.21     14.25 o 
   4 -15  -4        6.09       11.53     12.29 o 
   4 -15  -3        0.00       15.29     10.41 o 
   4 -15  -2       44.87       35.57     14.81 o 
   4 -15  -1       18.85       22.35     10.81 o 
   4 -15   0       27.82       38.76     11.30 o 
   4 -15   1        6.53       -1.30     11.22 o 
   4 -15   2       11.53       29.88     14.33 o 
   4 -15   3       18.04       24.93     12.74 o 
   4 -15   4       26.33       27.60     17.47 o 
   4 -16  -6        0.79       11.52     19.63 o 
   4 -16  -5       15.81       15.90     15.43 o 
   4 -16  -4       13.90       34.95     13.54 o 
   4 -16  -3       15.05       17.70     11.27 o 
   4 -16  -2       35.75       42.46     15.99 o 
   4 -16  -1        2.62       -7.24     11.27 o 
   4 -16   0       14.98       23.45     11.76 o 
   4 -16   1       85.28       91.62     13.75 o 
   4 -16   2       50.94       42.31     15.84 o 
   4 -16   3       33.15       20.91     13.71 o 
   4 -16   4       13.55       22.33     18.50 o 
   4 -17  -5        5.36       -4.06     16.14 o 
   4 -17  -4       26.66       29.95     14.24 o 
   4 -17  -3       44.81       55.26     13.30 o 
   4 -17  -2       51.49       69.81     14.30 o 
   4 -17  -1        0.35       17.89     12.48 o 
   4 -17   0        2.75       -3.63     12.42 o 
   4 -17   1       51.16       73.14     13.66 o 
   4 -17   2       82.73       76.61     14.91 o 
   4 -17   3        2.69        3.69     13.90 o 
   4 -18  -4       32.98       -0.80     19.11 o 
   4 -18  -3        5.10        7.61     13.00 o 
   4 -18  -2        2.27       37.92     14.99 o 
   4 -18  -1       12.14       25.61     13.01 o 
   4 -18   0       18.73       35.79     14.02 o 
   4 -18   1       18.76       52.06     13.75 o 
   4 -18   2       11.61       13.71     14.68 o 
   4 -19  -2        6.42        6.62     15.60 o 
   4 -19  -1        2.55        2.41     13.67 o 
   4 -19   0       13.38       31.08     12.64 o 
   4 -19   1        1.74      -29.23     29.23 o 
   5   0  -8       75.85      122.11     22.39 o 
   5   0  -6     1742.98     1788.48    119.71 o 
   5   0  -2     1662.47     1066.41    128.12 o 
   5   0   0      119.71       95.45     13.35 o 
   5   0   2      343.28      353.98     34.43 o 
   5   0   4      577.03      581.10     53.66 o 
   5   0   6       38.05       18.25     20.63 o 
   5  -1  -9       50.32       84.07     21.40 o 
   5  -1  -8       20.11       61.45     14.54 o 
   5  -1  -7      292.30      222.97     14.77 o 
   5  -1  -6      179.31      135.82      9.67 o 
   5  -1  -5      425.58      446.44     26.40 o 
   5  -1  -4     1036.27     1048.11     69.77 o 
   5  -1  -3        4.06       12.81      4.89 o 
   5  -1  -2     4565.87     2528.72    212.38 o 
   5  -1  -1     1807.60     1639.12     76.86 o 
   5  -1   0     5394.83     5050.81    233.66 o 
   5  -1   1      168.01      175.01     11.97 o 
   5  -1   2     1407.40     1202.91     61.48 o 
   5  -1   3       71.03       56.36      7.16 o 
   5  -1   4      324.68      293.48     18.56 o 
   5  -1   5       19.87        6.88     11.69 o 
   5  -1   6       48.64       31.31     14.95 o 
   5  -1   7        0.70       -1.82     13.18 o 
   5  -2  -9        8.79       45.90     18.46 o 
   5  -2  -8      261.33      305.44     30.79 o 
   5  -2  -7       47.82       57.20      9.17 o 
   5  -2  -6      152.52      115.70     11.87 o 
   5  -2  -5      123.48      132.71      7.84 o 
   5  -2  -4     1093.22     1184.47     69.87 o 
   5  -2  -3      167.16      203.46     12.90 o 
   5  -2  -2       49.31       32.24      6.85 o 
   5  -2  -1        1.24       -6.32      6.32 o 
   5  -2   0        0.10       -7.13      7.13 o 
   5  -2   1      124.57      109.13      9.72 o 
   5  -2   2      268.64      245.54     16.21 o 
   5  -2   3      152.58      148.35     10.50 o 
   5  -2   4      365.61      300.43     19.06 o 
   5  -2   5       25.85       13.58     11.70 o 
   5  -2   6      126.69      117.24     17.03 o 
   5  -2   7        6.40      -10.98     13.30 o 
   5  -3  -9        1.99       11.23     17.62 o 
   5  -3  -8        0.27       64.56     19.22 o 
   5  -3  -7        2.93       39.91      8.07 o 
   5  -3  -6       45.95       52.01      8.20 o 
   5  -3  -5      294.17      302.20     16.14 o 
   5  -3  -4      422.03      452.69     25.64 o 
   5  -3  -3     1712.08     1589.43     74.61 o 
   5  -3  -2      948.76      772.36     36.98 o 
   5  -3  -1     2938.26     2666.14    123.52 o 
   5  -3   0     1044.70      885.13     42.03 o 
   5  -3   1     1723.42     1839.33     94.47 o 
   5  -3   2      581.35      572.95     31.87 o 
   5  -3   3      400.41      389.37     23.26 o 
   5  -3   4       89.80       71.03     10.26 o 
   5  -3   5       44.91       41.84      9.02 o 
   5  -3   6       11.99        0.28     14.78 o 
   5  -3   7        7.77        4.56     13.45 o 
   5  -4  -9        8.25       42.75     18.18 o 
   5  -4  -8      210.18      237.78     31.91 o 
   5  -4  -7       79.26       93.05     13.20 o 
   5  -4  -6       32.58       22.51      8.29 o 
   5  -4  -5      432.89      404.17     20.18 o 
   5  -4  -4      516.45      499.93     26.19 o 
   5  -4  -3      476.54      467.21     23.99 o 
   5  -4  -2      109.48       91.13      9.03 o 
   5  -4  -1       90.35       95.05      9.01 o 
   5  -4   0       20.92       23.92      7.48 o 
   5  -4   1        5.56       -0.03      6.35 o 
   5  -4   2       11.37       18.10      7.84 o 
   5  -4   3       29.75       35.24      8.94 o 
   5  -4   4       28.90       26.53     10.01 o 
   5  -4   5       16.39       11.50      9.08 o 
   5  -4   6       90.95       55.61     15.87 o 
   5  -4   7       11.05      -10.67     13.58 o 
   5  -5  -9        2.98        4.10     18.39 o 
   5  -5  -8        3.50      -22.21     22.21 o 
   5  -5  -7      355.98      366.98     27.57 o 
   5  -5  -6       12.50       29.84     12.70 o 
   5  -5  -5      296.46      317.22     19.07 o 
   5  -5  -4       33.91       45.98      7.33 o 
   5  -5  -3     2619.47     2563.15    119.21 o 
   5  -5  -2       78.73      100.75      9.11 o 
   5  -5  -1     2220.61     2153.12     99.61 o 
   5  -5   0       39.40       56.09      8.19 o 
   5  -5   1     1376.97     1366.63     64.88 o 
   5  -5   2       47.09       34.72      8.23 o 
   5  -5   3      423.70      398.53     24.00 o 
   5  -5   4       11.04       -3.40     10.06 o 
   5  -5   5       35.92       24.67      9.85 o 
   5  -5   6       13.98        4.20     15.23 o 
   5  -5   7        1.79       -3.77     13.49 o 
   5  -6  -9      168.68      139.80     27.95 o 
   5  -6  -8       12.98      142.35     37.69 o 
   5  -6  -7      328.66      306.37     25.32 o 
   5  -6  -6       79.62      108.88     15.78 o 
   5  -6  -5      505.34      484.07     26.66 o 
   5  -6  -4      344.99      476.35     30.76 o 
   5  -6  -3      120.51      159.79      9.92 o 
   5  -6  -2       21.04       20.40      7.89 o 
   5  -6  -1        5.48        2.86      6.69 o 
   5  -6   0      392.77      361.04     19.25 o 
   5  -6   1       75.57      100.14      9.98 o 
   5  -6   2      190.28      178.00     11.84 o 
   5  -6   3      138.84      133.46     12.36 o 
   5  -6   4       86.14       75.34     11.57 o 
   5  -6   5      107.21      115.95     12.94 o 
   5  -6   6        7.23       13.82     15.84 o 
   5  -6   7        8.73       -1.29     18.79 o 
   5  -7  -9        1.43       15.72     19.67 o 
   5  -7  -8       20.55       84.42     20.95 o 
   5  -7  -7       44.70       52.98     12.94 o 
   5  -7  -6       59.85      110.27     15.75 o 
   5  -7  -5      115.94      131.11     12.83 o 
   5  -7  -4      578.74      615.76     35.49 o 
   5  -7  -3      368.93      380.33     21.36 o 
   5  -7  -2      571.37      626.58     28.16 o 
   5  -7  -1      390.37      395.54     21.15 o 
   5  -7   0      791.79      874.43     41.68 o 
   5  -7   1      296.73      340.73     19.63 o 
   5  -7   2      383.26      418.74     20.71 o 
   5  -7   3       55.77       70.92     10.86 o 
   5  -7   4       14.76        0.08     11.08 o 
   5  -7   5       34.79       43.48     10.94 o 
   5  -7   6       44.89       33.99     16.27 o 
   5  -8  -9       63.70       61.27     26.64 o 
   5  -8  -8       67.69      121.00     21.93 o 
   5  -8  -7      241.81      209.72     20.84 o 
   5  -8  -6       21.00       55.46     15.04 o 
   5  -8  -5      222.87      188.15     15.52 o 
   5  -8  -4      558.82      602.44     36.05 o 
   5  -8  -3      302.59      263.02     15.45 o 
   5  -8  -2       48.65       64.09      9.39 o 
   5  -8  -1      106.81       96.27      9.81 o 
   5  -8   0       62.73       70.77      9.54 o 
   5  -8   1       70.68       68.31      9.37 o 
   5  -8   2      118.82      118.27     10.83 o 
   5  -8   3       43.10       62.66      9.35 o 
   5  -8   4       79.80      101.07     12.93 o 
   5  -8   5       28.50       30.37     11.37 o 
   5  -8   6       26.30        9.41     17.03 o 
   5  -9  -8       78.41      123.29     23.94 o 
   5  -9  -7       79.31      120.34     15.55 o 
   5  -9  -6      370.94      428.73     32.48 o 
   5  -9  -5       45.80       40.94     10.45 o 
   5  -9  -4      633.70      638.27     36.40 o 
   5  -9  -3       30.04       47.23      6.54 o 
   5  -9  -2     1197.03     1337.25     62.73 o 
   5  -9  -1       34.66       40.87      8.34 o 
   5  -9   0      479.57      494.30     26.03 o 
   5  -9   1       29.63       49.73      9.77 o 
   5  -9   2      326.55      350.57     20.39 o 
   5  -9   3        0.83       -6.18      8.64 o 
   5  -9   4       36.94       47.85     12.60 o 
   5  -9   5       18.31       13.80     11.54 o 
   5  -9   6       17.14       22.09     17.49 o 
   5 -10  -8       62.32      125.76     23.01 o 
   5 -10  -7       46.40       36.53     13.65 o 
   5 -10  -6      564.12      589.70     40.67 o 
   5 -10  -5      112.43      101.49     12.28 o 
   5 -10  -4       38.79       27.00     12.41 o 
   5 -10  -3       54.34       28.10      6.73 o 
   5 -10  -2      113.27      129.14     11.91 o 
   5 -10  -1      337.64      357.45     20.71 o 
   5 -10   0        6.12        3.11      9.50 o 
   5 -10   1       23.00       30.38      9.54 o 
   5 -10   2      320.02      355.59     21.17 o 
   5 -10   3       19.97       17.65      9.33 o 
   5 -10   4      127.13      116.55     14.91 o 
   5 -10   5        2.76       15.04     11.81 o 
   5 -10   6       66.29       62.57     18.69 o 
   5 -11  -8       18.27       38.65     21.86 o 
   5 -11  -7       18.92       57.84     14.68 o 
   5 -11  -6      103.54      175.82     20.59 o 
   5 -11  -5      274.27      241.93     19.14 o 
   5 -11  -4      163.32      176.46     17.51 o 
   5 -11  -3       55.41       67.82      9.07 o 
   5 -11  -2       40.22       65.27     10.62 o 
   5 -11  -1       65.49       77.52     10.35 o 
   5 -11   0      209.58      280.76     17.76 o 
   5 -11   1       18.64        9.72      9.84 o 
   5 -11   2      135.12      156.21     13.94 o 
   5 -11   3        1.01       -6.55     10.79 o 
   5 -11   4      115.12      134.96     15.87 o 
   5 -11   5        3.60      -10.82     12.13 o 
   5 -12  -7       13.52       24.39     14.52 o 
   5 -12  -6       87.61       83.09     19.47 o 
   5 -12  -5       12.86       14.83     12.45 o 
   5 -12  -4      174.67      207.22     18.15 o 
   5 -12  -3        6.48        4.41      7.99 o 
   5 -12  -2      152.00      189.40     14.86 o 
   5 -12  -1        2.14       -4.32     11.18 o 
   5 -12   0      105.55      101.84     12.31 o 
   5 -12   1      125.49      167.63     14.37 o 
   5 -12   2        3.33        9.61     11.32 o 
   5 -12   3        1.91        5.42     11.58 o 
   5 -12   4        8.00       39.89     13.78 o 
   5 -12   5        6.68      -12.80     12.80 o 
   5 -13  -7       81.44      108.81     18.15 o 
   5 -13  -6        1.32        2.84     17.95 o 
   5 -13  -5      215.48      180.29     17.03 o 
   5 -13  -4        0.25       17.71     15.02 o 
   5 -13  -3      247.45      258.96     20.08 o 
   5 -13  -2       38.41       32.11     11.59 o 
   5 -13  -1       23.77       45.64     10.53 o 
   5 -13   0        5.10       13.29     11.14 o 
   5 -13   1      137.72      164.38     15.20 o 
   5 -13   2      174.87      203.71     18.66 o 
   5 -13   3        1.52       -1.93     12.00 o 
   5 -13   4       35.62       30.39     14.57 o 
   5 -13   5        4.07      -44.50     44.50 o 
   5 -14  -6       20.24       43.04     19.46 o 
   5 -14  -5       47.50       18.43     15.03 o 
   5 -14  -4       75.38       78.65     17.50 o 
   5 -14  -3       33.78       13.57     12.97 o 
   5 -14  -2      218.15      230.94     17.91 o 
   5 -14  -1        4.13        7.41     10.87 o 
   5 -14   0        0.92        2.75     11.98 o 
   5 -14   1        7.61       17.07     13.67 o 
   5 -14   2      109.44       95.94     16.31 o 
   5 -14   3       30.62       28.68     15.64 o 
   5 -14   4       16.15        0.63     17.64 o 
   5 -15  -6       54.48       74.59     20.71 o 
   5 -15  -5       15.79       25.31     15.06 o 
   5 -15  -4       29.19       34.12     17.41 o 
   5 -15  -3        1.92       10.09     13.45 o 
   5 -15  -2        4.22       -5.08     14.79 o 
   5 -15  -1       40.27       32.46     12.10 o 
   5 -15   0        7.38       25.18     12.99 o 
   5 -15   1        0.63       -6.06     13.75 o 
   5 -15   2        3.59        2.28     15.56 o 
   5 -15   3      108.74      107.53     19.16 o 
   5 -16  -5       25.05       14.30     16.03 o 
   5 -16  -4        6.79       26.59     15.02 o 
   5 -16  -3       37.60       33.81     15.77 o 
   5 -16  -2       14.32       45.55     17.29 o 
   5 -16  -1       18.11       33.52     12.97 o 
   5 -16   0       19.32       22.36     16.11 o 
   5 -16   1       13.33       17.47     14.89 o 
   5 -16   2        3.89       13.76     16.29 o 
   5 -16   3        0.68       -3.01     16.07 o 
   5 -17  -4       32.57       39.08     16.22 o 
   5 -17  -3        2.92       25.03     16.50 o 
   5 -17  -2       29.00       38.85     18.50 o 
   5 -17  -1       20.07       14.53     15.66 o 
   5 -17   0        4.46       -5.04     16.71 o 
   5 -17   1       17.60       24.65     15.99 o 
   5 -17   2       16.41       -9.28     18.73 o 
   5 -18  -3       32.05       21.11     13.73 o 
   5 -18  -2       19.47       17.76     19.63 o 
   5 -18  -1        8.65       -3.09     16.77 o 
   5 -18   0        7.07      -15.25     17.77 o 
   6   0  -8        7.96       80.01     19.61 o 
   6   0  -6      415.29      244.54     30.45 o 
   6   0  -4       70.04       79.02     11.10 o 
   6   0  -2     1220.95     1015.48     84.12 o 
   6   0   0     1808.77     1833.88    147.61 o 
   6   0   2     1805.47     1623.78    130.59 o 
   6   0   4      243.55      217.06     28.68 o 
   6   0   6       37.82      -22.28     22.28 o 
   6  -1  -9       24.36       19.37     51.71 o 
   6  -1  -8      407.76      479.86     43.07 o 
   6  -1  -7       65.33       96.70     10.06 o 
   6  -1  -6      797.24      811.12     58.30 o 
   6  -1  -5       27.14       34.46      6.94 o 
   6  -1  -4     1956.97     1870.63    152.37 o 
   6  -1  -3      352.49      286.03     17.31 o 
   6  -1  -2     1558.81      893.67     76.82 o 
   6  -1  -1        7.26       -1.81      7.51 o 
   6  -1   0      277.69      259.53     15.81 o 
   6  -1   1       84.37       76.67      9.81 o 
   6  -1   2      189.62      145.97     12.25 o 
   6  -1   3       14.54        4.49      8.52 o 
   6  -1   4       67.61       35.01     14.37 o 
   6  -1   5        6.79       -5.15     13.07 o 
   6  -1   6      135.93       84.22     18.06 o 
   6  -2  -9        0.41       22.19     18.42 o 
   6  -2  -8        8.29      -15.59     19.90 o 
   6  -2  -7      172.83      199.59     14.29 o 
   6  -2  -6       42.75       52.64      8.03 o 
   6  -2  -5       72.20       90.96      8.50 o 
   6  -2  -4      249.77      300.19     22.42 o 
   6  -2  -3      359.11      291.07     17.92 o 
   6  -2  -2      409.57      275.95     21.73 o 
   6  -2  -1     1220.13     1044.77     50.11 o 
   6  -2   0     2442.42     2284.53    106.47 o 
   6  -2   1      913.14      863.45     45.83 o 
   6  -2   2     1223.86     1063.26     61.97 o 
   6  -2   3      324.07      329.00     20.56 o 
   6  -2   4      358.99      333.62     23.11 o 
   6  -2   5       60.05       73.07     14.67 o 
   6  -2   6       29.61       41.92     16.65 o 
   6  -3  -9      253.66      235.33     29.87 o 
   6  -3  -8        2.62        8.74     21.32 o 
   6  -3  -7      164.17      226.74     18.50 o 
   6  -3  -6      379.04      403.18     21.21 o 
   6  -3  -5     1028.24     1093.99     58.94 o 
   6  -3  -4      350.06      330.81     24.64 o 
   6  -3  -3      561.56      528.05     27.07 o 
   6  -3  -2      634.93      567.62     28.37 o 
   6  -3  -1      639.47      596.42     30.26 o 
   6  -3   0      590.24      527.91     27.14 o 
   6  -3   1       22.31       20.22      8.74 o 
   6  -3   2       47.29       56.26      9.00 o 
   6  -3   3        0.45       -8.50      8.50 o 
   6  -3   4       38.62       40.76     10.52 o 
   6  -3   5       17.76       13.20     13.35 o 
   6  -3   6       13.90       -1.16     16.29 o 
   6  -4  -9       17.38       46.63     19.49 o 
   6  -4  -8      103.04       91.14     27.38 o 
   6  -4  -7        1.80       -6.74     10.66 o 
   6  -4  -6       64.27       85.27     10.36 o 
   6  -4  -5      102.43      109.04     10.59 o 
   6  -4  -4      202.04      163.31     12.10 o 
   6  -4  -3      260.65      297.77     16.79 o 
   6  -4  -2        8.51        3.74      8.12 o 
   6  -4  -1     1047.51      972.40     46.67 o 
   6  -4   0        0.34       -8.45      8.49 o 
   6  -4   1     1028.88     1048.16     56.01 o 
   6  -4   2       67.63       67.08      9.53 o 
   6  -4   3      492.30      478.17     30.95 o 
   6  -4   4       23.10       19.31     10.49 o 
   6  -4   5       71.61       79.30     15.02 o 
   6  -4   6       14.40       -2.19     16.19 o 
   6  -5  -9       39.57       11.36     22.24 o 
   6  -5  -8       13.63      -19.81     23.40 o 
   6  -5  -7      603.33      576.26     39.29 o 
   6  -5  -6       11.52        9.18     12.87 o 
   6  -5  -5      899.04      834.92     42.45 o 
   6  -5  -4       28.49       12.64      8.05 o 
   6  -5  -3     1508.02     1384.11     64.85 o 
   6  -5  -2       13.95        8.58      8.60 o 
   6  -5  -1     1130.77     1100.03     52.18 o 
   6  -5   0      107.98      104.48     10.56 o 
   6  -5   1      104.89      107.28     11.25 o 
   6  -5   2       77.56       79.18      9.85 o 
   6  -5   3       12.80       -0.45      8.95 o 
   6  -5   4       78.65       84.47     11.82 o 
   6  -5   5        0.92      -13.01     13.01 o 
   6  -5   6       20.89      -14.92     16.44 o 
   6  -6  -9       25.04       26.90     22.23 o 
   6  -6  -8       58.59       94.65     28.21 o 
   6  -6  -7       44.24       50.83     13.23 o 
   6  -6  -6      229.60      230.68     20.10 o 
   6  -6  -5        5.51       -9.72      9.72 o 
   6  -6  -4      409.43      427.62     23.13 o 
   6  -6  -3      317.27      325.97     18.28 o 
   6  -6  -2      452.50      415.41     22.61 o 
   6  -6  -1      568.24      585.83     29.04 o 
   6  -6   0      636.28      670.92     32.84 o 
   6  -6   1      936.55     1077.86     57.30 o 
   6  -6   2      175.27      180.63     14.09 o 
   6  -6   3      283.99      330.28     21.87 o 
   6  -6   4      145.48       99.46     13.29 o 
   6  -6   5       64.71       59.37     14.77 o 
   6  -6   6       11.92       29.85     16.71 o 
   6  -7  -8       56.71      246.00     39.35 o 
   6  -7  -7       94.23      106.88     15.28 o 
   6  -7  -6      171.31      238.55     21.49 o 
   6  -7  -5      376.20      326.76     22.58 o 
   6  -7  -4      119.85      141.86     12.42 o 
   6  -7  -3      696.71      654.78     31.97 o 
   6  -7  -2      296.50      301.75     17.92 o 
   6  -7  -1      362.69      377.51     20.61 o 
   6  -7   0      198.72      221.69     14.60 o 
   6  -7   1      428.08      469.79     27.74 o 
   6  -7   2       53.15       60.27     10.91 o 
   6  -7   3       59.79       45.17     11.15 o 
   6  -7   4       60.36       47.09     12.31 o 
   6  -7   5        3.21       -1.11     13.82 o 
   6  -7   6       29.50       -1.94     37.27 o 
   6  -8  -8       24.46       46.22     23.03 o 
   6  -8  -7       32.34       63.55     13.56 o 
   6  -8  -6       92.40      146.91     19.69 o 
   6  -8  -5      105.86      119.24     13.41 o 
   6  -8  -4      205.69      257.77     16.46 o 
   6  -8  -3       12.92       19.89      8.43 o 
   6  -8  -2      275.70      290.26     17.48 o 
   6  -8  -1        3.13        0.64      8.60 o 
   6  -8   0      472.24      513.94     28.72 o 
   6  -8   1       22.42       32.18     10.11 o 
   6  -8   2      417.69      459.83     25.16 o 
   6  -8   3        0.81        4.33     10.62 o 
   6  -8   4       93.00       82.04     13.92 o 
   6  -8   5       12.63        5.85     14.35 o 
   6  -9  -8      113.01      177.48     26.84 o 
   6  -9  -7        0.59      -13.42     13.42 o 
   6  -9  -6      194.54      226.03     23.97 o 
   6  -9  -5       40.86       25.77     11.70 o 
   6  -9  -4      749.74      829.68     46.26 o 
   6  -9  -3      150.04      111.07     11.14 o 
   6  -9  -2      494.69      519.64     27.56 o 
   6  -9  -1       10.66       -5.60      8.82 o 
   6  -9   0      629.94      695.04     33.68 o 
   6  -9   1      241.64      285.18     18.59 o 
   6  -9   2       28.66       28.14     11.24 o 
   6  -9   3       24.85       18.94     11.25 o 
   6  -9   4       33.62       21.63     12.75 o 
   6  -9   5        0.36       -3.14     11.79 o 
   6 -10  -8       31.96       36.21     21.85 o 
   6 -10  -7       82.71       90.36     16.50 o 
   6 -10  -6        3.18       18.40     17.39 o 
   6 -10  -5      124.65      137.41     14.75 o 
   6 -10  -4       31.56       59.30     14.06 o 
   6 -10  -3      356.02      346.62     20.22 o 
   6 -10  -2      504.88      538.26     27.67 o 
   6 -10  -1       34.54       49.34     10.13 o 
   6 -10   0      105.77      131.85     12.97 o 
   6 -10   1      227.88      268.87     18.05 o 
   6 -10   2      303.31      383.11     22.27 o 
   6 -10   3        2.21       -5.85     11.05 o 
   6 -10   4      139.14      153.12     16.50 o 
   6 -10   5       22.84       33.21     12.88 o 
   6 -11  -7       38.96       24.45     14.95 o 
   6 -11  -6       81.41       70.98     20.15 o 
   6 -11  -5        1.19       -2.89     12.04 o 
   6 -11  -4      232.33      236.25     19.94 o 
   6 -11  -3      106.34       94.20     11.43 o 
   6 -11  -2      432.46      449.48     24.76 o 
   6 -11  -1        4.66       20.87     10.22 o 
   6 -11   0       46.93       42.31     11.33 o 
   6 -11   1       99.90      108.07     13.12 o 
   6 -11   2      208.54      231.01     17.74 o 
   6 -11   3       16.43       25.67     12.37 o 
   6 -11   4        6.28        0.10     13.83 o 
   6 -12  -7       53.85      113.03     17.29 o 
   6 -12  -6       77.97       99.98     20.51 o 
   6 -12  -5       45.22       50.48     13.27 o 
   6 -12  -4       17.49       19.87     14.86 o 
   6 -12  -3       52.84       50.11     13.06 o 
   6 -12  -2        8.35        6.16     13.66 o 
   6 -12  -1      179.53      210.97     15.90 o 
   6 -12   0       15.34        8.48     11.65 o 
   6 -12   1        2.60      -11.02     11.02 o 
   6 -12   2       43.94       31.47     12.70 o 
   6 -12   3       72.75       56.33     13.85 o 
   6 -12   4       63.61       31.96     14.87 o 
   6 -13  -6       79.93       80.65     21.28 o 
   6 -13  -5      125.91      153.19     17.70 o 
   6 -13  -4       57.52       51.92     16.22 o 
   6 -13  -3       69.86       54.14     14.25 o 
   6 -13  -2       67.74      106.77     13.46 o 
   6 -13  -1      123.79      138.67     14.84 o 
   6 -13   0       63.40       62.71     12.95 o 
   6 -13   1       47.64       70.03     13.00 o 
   6 -13   2        0.43      -13.60     13.60 o 
   6 -13   3        7.26      -12.58     13.41 o 
   6 -14  -6       24.77       21.90     20.34 o 
   6 -14  -5       25.81       62.01     16.22 o 
   6 -14  -4       45.58       36.34     16.86 o 
   6 -14  -3       58.57       65.04     15.00 o 
   6 -14  -2       73.88       84.74     17.29 o 
   6 -14  -1       39.14       65.25     12.82 o 
   6 -14   0       12.59        6.53     13.04 o 
   6 -14   1        5.23       -4.06     12.77 o 
   6 -14   2       32.94       38.25     14.83 o 
   6 -14   3       12.23        3.95     13.81 o 
   6 -15  -5       36.40       55.11     16.44 o 
   6 -15  -4        7.38       10.99     18.52 o 
   6 -15  -3       17.65        5.88     15.02 o 
   6 -15  -2        6.83        5.82     16.61 o 
   6 -15  -1       64.09       79.27     14.05 o 
   6 -15   0        0.18       -9.29     13.84 o 
   6 -15   1        0.69       22.33     13.54 o 
   6 -15   2       22.76       29.09     15.62 o 
   6 -16  -4       43.22       80.27     20.21 o 
   6 -16  -3       11.47       29.08     16.20 o 
   6 -16  -2        9.77        7.29     18.17 o 
   6 -16  -1        3.94        9.36     16.02 o 
   6 -16   0       16.89        4.34     14.86 o 
   6 -16   1        0.33      -14.12     14.12 o 
   6 -17  -2        4.66       -3.97     19.89 o 
   6 -17  -1        0.56       -7.50     16.98 o 
   6 -17   0        9.86      -26.00     26.00 o 
   7   0  -8       92.89      258.39    106.70 o 
   7   0  -6      190.40      135.36     23.96 o 
   7   0  -4     1774.01      934.81    113.36 o 
   7   0  -2     1822.91     2207.03    177.33 o 
   7   0   0     2702.56     2571.11    170.34 o 
   7   0   2      329.28      328.31     27.49 o 
   7   0   4      149.01      180.03     27.13 o 
   7  -1  -8       97.56      -40.20     67.31 o 
   7  -1  -7        0.14       24.06      8.59 o 
   7  -1  -6      243.02      141.47     16.12 o 
   7  -1  -5       52.57       56.67      8.44 o 
   7  -1  -4      165.23      215.84     22.00 o 
   7  -1  -3       14.86       10.03      8.23 o 
   7  -1  -2      423.00      340.43     22.50 o 
   7  -1  -1      131.64      124.71     12.07 o 
   7  -1   0       26.74       -6.03      9.69 o 
   7  -1   1       66.05       78.12     11.14 o 
   7  -1   2      220.47      242.90     16.51 o 
   7  -1   3        2.31        0.01     11.12 o 
   7  -1   4      320.95      321.11     24.73 o 
   7  -1   5        6.60      -11.96     13.90 o 
   7  -2  -8       39.85       99.17     23.68 o 
   7  -2  -7      136.58      157.15     16.10 o 
   7  -2  -6      421.78      506.48     39.52 o 
   7  -2  -5      796.10      924.90     57.42 o 
   7  -2  -4      837.51      848.56     59.42 o 
   7  -2  -3      449.06      408.83     23.78 o 
   7  -2  -2     1953.37     2113.36    139.91 o 
   7  -2  -1     1785.91     1666.06     79.09 o 
   7  -2   0     1033.98      942.91     50.46 o 
   7  -2   1      223.83      187.51     15.99 o 
   7  -2   2      382.41      385.29     23.40 o 
   7  -2   3      262.35      256.31     18.33 o 
   7  -2   4       41.37       28.06     15.81 o 
   7  -2   5        0.23      -13.97     13.97 o 
   7  -3  -8       95.88      140.49     30.35 o 
   7  -3  -7       73.05      105.47     14.38 o 
   7  -3  -6       53.74       47.23     10.53 o 
   7  -3  -5       29.35       20.51      8.28 o 
   7  -3  -4      301.32      268.42     16.02 o 
   7  -3  -3       62.92       57.33      9.60 o 
   7  -3  -2       41.35       50.49      9.90 o 
   7  -3  -1       37.70       24.85      9.41 o 
   7  -3   0       90.68       78.76     10.90 o 
   7  -3   1       48.50       57.86     10.75 o 
   7  -3   2       94.41       99.56     12.08 o 
   7  -3   3       57.55       49.34     11.34 o 
   7  -3   4       57.93       51.24     16.54 o 
   7  -3   5       41.68       42.05     15.54 o 
   7  -4  -8        4.74      -25.25     25.25 o 
   7  -4  -7      248.13      314.67     26.38 o 
   7  -4  -6        3.63       23.46     12.62 o 
   7  -4  -5      367.02      403.92     22.85 o 
   7  -4  -4       44.67       37.66      9.29 o 
   7  -4  -3     1466.27     1370.81     65.39 o 
   7  -4  -2       62.13       41.23      9.87 o 
   7  -4  -1      830.18      822.11     40.88 o 
   7  -4   0        9.07        6.55      9.68 o 
   7  -4   1      941.67      967.76     52.52 o 
   7  -4   2      155.03      116.36     12.94 o 
   7  -4   3       96.36      124.52     13.78 o 
   7  -4   4       11.09      -15.55     15.55 o 
   7  -4   5       13.83        1.41     14.98 o 
   7  -5  -8        8.74       51.54     27.44 o 
   7  -5  -7      103.46      116.42     16.20 o 
   7  -5  -6       61.17       88.52     14.54 o 
   7  -5  -5      179.77      167.53     13.52 o 
   7  -5  -4        9.86        4.20      9.50 o 
   7  -5  -3      100.54      112.68     11.50 o 
   7  -5  -2       24.41       17.61      9.85 o 
   7  -5  -1        4.06       -1.59      9.05 o 
   7  -5   0        3.18        1.81     11.26 o 
   7  -5   1       28.15       31.82     10.60 o 
   7  -5   2        1.18      -10.53     10.53 o 
   7  -5   3       98.38      117.15     13.18 o 
   7  -5   4        3.70        4.68     16.07 o 
   7  -5   5       37.52       58.54     16.17 o 
   7  -6  -8      160.99      238.98     35.89 o 
   7  -6  -7       72.50       98.82     16.94 o 
   7  -6  -6      174.27      257.32     24.31 o 
   7  -6  -5      410.04      426.75     24.10 o 
   7  -6  -4      300.45      306.76     18.85 o 
   7  -6  -3     1132.81     1080.46     52.36 o 
   7  -6  -2      246.57      289.79     17.82 o 
   7  -6  -1      477.47      489.46     25.76 o 
   7  -6   0      521.78      500.47     28.08 o 
   7  -6   1      443.28      497.96     29.78 o 
   7  -6   2       92.59       90.15     12.09 o 
   7  -6   3       31.33       32.18     11.48 o 
   7  -6   4       23.09      -16.23     16.23 o 
   7  -6   5       25.13       17.17     15.32 o 
   7  -7  -8        3.43       -5.24     27.42 o 
   7  -7  -7      185.36      153.49     19.18 o 
   7  -7  -6       14.02       27.16     16.60 o 
   7  -7  -5       85.87       63.11     13.15 o 
   7  -7  -4       10.59        2.79     10.46 o 
   7  -7  -3       85.04       77.04     11.14 o 
   7  -7  -2      140.64      141.49     13.32 o 
   7  -7  -1       34.25       53.01     10.39 o 
   7  -7   0       16.71        5.31     10.42 o 
   7  -7   1        0.37        0.24     10.38 o 
   7  -7   2       80.07       96.95     12.74 o 
   7  -7   3       63.90       82.52     13.31 o 
   7  -7   4       74.12       71.47     13.48 o 
   7  -8  -8      104.42      120.78     29.96 o 
   7  -8  -7        0.05       39.58     14.07 o 
   7  -8  -6      320.96      339.14     29.29 o 
   7  -8  -5       54.61       44.79     12.42 o 
   7  -8  -4      196.30      233.37     16.11 o 
   7  -8  -3       15.60        5.62      9.59 o 
   7  -8  -2      558.20      598.18     30.96 o 
   7  -8  -1      138.28      147.86     13.41 o 
   7  -8   0       91.53       75.48     11.77 o 
   7  -8   1       54.80       48.60     11.67 o 
   7  -8   2      202.85      245.41     16.92 o 
   7  -8   3       35.03       40.05     12.48 o 
   7  -8   4       37.63       23.23     12.98 o 
   7  -9  -7       89.29       91.31     17.39 o 
   7  -9  -6       80.67       58.22     18.94 o 
   7  -9  -5      139.31      116.23     15.08 o 
   7  -9  -4       10.52        9.58     13.69 o 
   7  -9  -3        3.03       -0.67      9.91 o 
   7  -9  -2        8.27       20.12     11.22 o 
   7  -9  -1       47.77       50.11     11.19 o 
   7  -9   0      171.33      187.23     14.79 o 
   7  -9   1       51.64       56.35     12.12 o 
   7  -9   2       93.81       99.07     13.33 o 
   7  -9   3        2.24      -11.52     11.52 o 
   7  -9   4       47.34       24.30     13.58 o 
   7 -10  -7       90.82      137.18     18.95 o 
   7 -10  -6      123.54      112.10     21.45 o 
   7 -10  -5       67.42       89.24     14.48 o 
   7 -10  -4      352.22      375.60     25.97 o 
   7 -10  -3       18.65       17.18     10.39 o 
   7 -10  -2      245.41      308.61     19.43 o 
   7 -10  -1       27.06       56.83     11.00 o 
   7 -10   0      196.39      238.63     17.18 o 
   7 -10   1        5.85      -11.25     11.25 o 
   7 -10   2       66.12       56.93     13.56 o 
   7 -10   3        6.43       -6.03     12.26 o 
   7 -10   4       17.38       -3.43     24.02 o 
   7 -11  -6      104.61      143.46     21.88 o 
   7 -11  -5       12.28       10.56     13.44 o 
   7 -11  -4       50.31       77.70     16.08 o 
   7 -11  -3       66.48       80.15     14.26 o 
   7 -11  -2       58.56       62.65     13.19 o 
   7 -11  -1       30.22       38.06     11.65 o 
   7 -11   0       67.55       81.31     13.03 o 
   7 -11   1        4.52       -5.00     11.85 o 
   7 -11   2       28.12       20.89     13.53 o 
   7 -11   3        0.69      -12.74     12.74 o 
   7 -12  -6        3.98      -19.58     19.58 o 
   7 -12  -5      128.08      164.91     19.21 o 
   7 -12  -4       23.78       24.98     16.38 o 
   7 -12  -3       15.93       15.45     13.60 o 
   7 -12  -2       46.56       59.56     13.64 o 
   7 -12  -1       32.79       41.18     12.26 o 
   7 -12   0       45.08       47.68     13.28 o 
   7 -12   1        0.77      -12.40     12.40 o 
   7 -12   2       29.74        5.19     14.13 o 
   7 -12   3        7.10       -1.92     13.68 o 
   7 -13  -5        0.10       11.19     15.45 o 
   7 -13  -4      106.93       78.09     18.49 o 
   7 -13  -3       26.19       -2.24     15.15 o 
   7 -13  -2        0.72       19.45     16.07 o 
   7 -13  -1       45.72       56.63     13.31 o 
   7 -13   0        0.30       -4.08     13.22 o 
   7 -13   1       51.66       43.16     14.06 o 
   7 -13   2        9.03      -14.79     14.79 o 
   7 -14  -5       41.74       28.00     31.11 o 
   7 -14  -4        5.56       11.58     18.03 o 
   7 -14  -3       81.38       78.11     16.79 o 
   7 -14  -2       14.22       31.12     16.88 o 
   7 -14  -1       14.74       13.32     13.40 o 
   7 -14   0        5.87        3.17     14.11 o 
   7 -14   1       14.02       -1.68     14.47 o 
   7 -15  -3        0.37      -14.45     16.76 o 
   7 -15  -2       28.94       25.98     18.14 o 
   7 -15  -1       12.88       -6.30     17.09 o 
   7 -15   0       14.45       16.08     15.29 o 
   8   0  -8      161.32      155.48    102.61 o 
   8   0  -6      111.85      111.14     17.01 o 
   8   0  -4      285.07      154.26     27.14 o 
   8   0  -2      111.21      186.27     43.55 o 
   8   0   0      225.07      263.49     24.66 o 
   8   0   2       34.84       40.33     17.35 o 
   8   0   4       88.26      127.18     26.96 o 
   8  -1  -8        6.79      -66.48     66.48 o 
   8  -1  -7       17.98       18.56     17.65 o 
   8  -1  -6       80.21       82.25     11.88 o 
   8  -1  -5        5.80        5.48      8.81 o 
   8  -1  -4      203.89      154.76     15.52 o 
   8  -1  -3      141.78      155.22     13.61 o 
   8  -1  -2      506.39      316.43     31.33 o 
   8  -1  -1        4.42        7.91      9.97 o 
   8  -1   0      551.80      549.25     29.39 o 
   8  -1   1       61.83       73.29     12.42 o 
   8  -1   2      336.60      346.57     23.93 o 
   8  -1   3        3.98       -3.25     15.66 o 
   8  -1   4       90.37      106.09     19.30 o 
   8  -2  -8      131.80       69.52     70.35 o 
   8  -2  -7      122.83      136.15     18.20 o 
   8  -2  -6      295.87      332.66     30.22 o 
   8  -2  -5       49.68       71.57     10.19 o 
   8  -2  -4      357.32      432.63     31.14 o 
   8  -2  -3       15.37       15.82     10.04 o 
   8  -2  -2      260.63      278.24     18.17 o 
   8  -2  -1        0.63       -3.91     10.49 o 
   8  -2   0       83.60       72.55     12.51 o 
   8  -2   1        6.97       -8.61     11.51 o 
   8  -2   2        9.60        7.78     11.97 o 
   8  -2   3        1.14        1.26     15.52 o 
   8  -2   4       41.94       51.72     17.89 o 
   8  -3  -8        6.07      -11.07     27.24 o 
   8  -3  -7       68.87       88.84     15.76 o 
   8  -3  -6       20.84        7.75     12.76 o 
   8  -3  -5      103.04      104.66     11.42 o 
   8  -3  -4       54.79       37.43     10.51 o 
   8  -3  -3      543.03      546.89     28.97 o 
   8  -3  -2      120.44      108.36     12.28 o 
   8  -3  -1      133.04      134.26     13.54 o 
   8  -3   0      256.01      265.65     17.60 o 
   8  -3   1      291.66      329.83     20.81 o 
   8  -3   2       94.96      106.46     13.85 o 
   8  -3   3       50.33       55.19     16.46 o 
   8  -3   4       26.89       39.26     18.07 o 
   8  -4  -8        3.64      -11.46     20.03 o 
   8  -4  -7       90.10       81.81     15.96 o 
   8  -4  -6      221.17      187.13     17.48 o 
   8  -4  -5      209.01      231.49     16.77 o 
   8  -4  -4       52.47       30.32     10.71 o 
   8  -4  -3       23.89       15.25     10.08 o 
   8  -4  -2      551.95      383.31     29.79 o 
   8  -4  -1       33.83       33.11     10.76 o 
   8  -4   0        2.21        0.44     10.67 o 
   8  -4   1        1.52       -7.73     11.00 o 
   8  -4   2       52.09       18.26     12.30 o 
   8  -4   3        0.46       -0.90     15.35 o 
   8  -4   4        7.81       47.04     18.24 o 
   8  -5  -7        0.82       16.46     14.28 o 
   8  -5  -6       49.98      114.22     17.72 o 
   8  -5  -5      280.81      263.09     18.15 o 
   8  -5  -4      128.01      141.59     13.21 o 
   8  -5  -3       76.80       92.19     11.87 o 
   8  -5  -2        3.77       15.58     11.07 o 
   8  -5  -1      831.92      837.82     41.94 o 
   8  -5   0        6.68      -10.19     10.91 o 
   8  -5   1      136.86      188.65     16.04 o 
   8  -5   2        1.15        7.22     11.72 o 
   8  -5   3      160.29      205.76     17.92 o 
   8  -5   4       10.17        8.38     17.80 o 
   8  -6  -7      304.67      333.59     26.54 o 
   8  -6  -6       19.14       37.22     17.09 o 
   8  -6  -5      362.00      324.04     23.63 o 
   8  -6  -4      117.75       50.27     12.01 o 
   8  -6  -3      537.82      523.02     28.45 o 
   8  -6  -2       26.31       38.50     11.44 o 
   8  -6  -1      195.06      188.00     15.49 o 
   8  -6   0      142.36      154.96     14.08 o 
   8  -6   1       22.90       21.55     11.56 o 
   8  -6   2       49.61       32.90     12.03 o 
   8  -6   3        0.26      -11.92     11.92 o 
   8  -7  -7       14.52       45.96     15.45 o 
   8  -7  -6      152.20      199.09     22.56 o 
   8  -7  -5        4.79        3.96     12.65 o 
   8  -7  -4      213.02      210.15     16.96 o 
   8  -7  -3       92.91       84.69     12.53 o 
   8  -7  -2      146.68      153.98     14.55 o 
   8  -7  -1      164.53      179.19     15.41 o 
   8  -7   0      105.28      121.38     13.24 o 
   8  -7   1      131.82      168.16     15.51 o 
   8  -7   2       60.85       75.15     13.27 o 
   8  -7   3       10.95       18.16     12.54 o 
   8  -8  -7       60.45       65.14     17.17 o 
   8  -8  -6       90.07      152.18     21.27 o 
   8  -8  -5      268.42      211.15     19.60 o 
   8  -8  -4       75.94       93.68     15.38 o 
   8  -8  -3      404.86      365.22     22.05 o 
   8  -8  -2       97.68      101.36     13.54 o 
   8  -8  -1      143.95      153.12     14.94 o 
   8  -8   0        4.04      -11.38     11.38 o 
   8  -8   1       43.88       25.10     12.17 o 
   8  -8   2       14.44       20.01     12.87 o 
   8  -8   3        5.94        0.54     12.53 o 
   8  -9  -6       51.13       73.03     19.56 o 
   8  -9  -5      103.75      130.28     16.28 o 
   8  -9  -4      111.96       95.51     16.62 o 
   8  -9  -3        1.59        1.06     11.08 o 
   8  -9  -2      302.68      361.85     21.43 o 
   8  -9  -1        2.43      -11.02     11.02 o 
   8  -9   0      200.04      283.15     18.16 o 
   8  -9   1       15.77       13.56     12.30 o 
   8  -9   2      132.10      140.53     15.67 o 
   8 -10  -6      201.57      162.15     25.16 o 
   8 -10  -5       40.26       40.27     15.50 o 
   8 -10  -4      446.97      474.12     30.12 o 
   8 -10  -3       28.55       15.36     14.02 o 
   8 -10  -2      153.36      135.47     15.19 o 
   8 -10  -1       53.83       47.83     12.66 o 
   8 -10   0       79.49       89.10     13.79 o 
   8 -10   1        7.51        6.50     12.96 o 
   8 -10   2        5.20      -13.66     13.66 o 
   8 -11  -5       74.17       59.95     17.38 o 
   8 -11  -4       17.72       14.63     16.53 o 
   8 -11  -3       87.09      107.83     16.80 o 
   8 -11  -2       61.30       90.26     14.15 o 
   8 -11  -1       28.22        8.53     12.59 o 
   8 -11   0       72.36       64.49     13.92 o 
   8 -11   1       10.70        2.35     13.68 o 
   8 -11   2       35.55      -63.26     63.26 o 
   8 -12  -5       16.46        1.46     30.50 o 
   8 -12  -4      182.00      152.26     20.51 o 
   8 -12  -3       32.92       10.72     15.53 o 
   8 -12  -2      104.80      125.43     18.08 o 
   8 -12  -1        0.47        5.63     13.01 o 
   8 -12   0       43.66       53.83     14.28 o 
   8 -12   1        2.32       -1.84     14.36 o 
   8 -13  -4        0.23       -3.89     33.16 o 
   8 -13  -3      119.96      135.86     19.39 o 
   8 -13  -2        3.94       -5.55     17.20 o 
   8 -13  -1       47.38       74.49     15.01 o 
   8 -13   0        8.60        7.67     14.90 o 
   9   0  -6       17.00       20.77     16.56 o 
   9   0  -4       44.65       42.56     16.44 o 
   9   0  -2      124.76      124.82     21.85 o 
   9   0   0      176.14      196.08     22.74 o 
   9   0   2      251.07      319.45     39.75 o 
   9  -1  -7       29.02       36.49     22.12 o 
   9  -1  -6      477.22      547.05     44.30 o 
   9  -1  -5       75.04       92.61     12.29 o 
   9  -1  -4      731.68      431.17     40.61 o 
   9  -1  -3      106.95      105.44     14.13 o 
   9  -1  -2      578.40      431.21     41.29 o 
   9  -1  -1       12.22       17.87     11.59 o 
   9  -1   0      187.93      209.31     18.17 o 
   9  -1   1       13.63       18.85     13.87 o 
   9  -1   2       50.47       42.01     18.23 o 
   9  -1   3        0.09        6.47     21.09 o 
   9  -2  -7        8.33       -7.03     22.78 o 
   9  -2  -6       34.77       28.38     14.00 o 
   9  -2  -5        4.16      -10.78     10.78 o 
   9  -2  -4       17.44       -1.59     11.05 o 
   9  -2  -3       12.06       -5.25     11.10 o 
   9  -2  -2       14.22       26.38     11.69 o 
   9  -2  -1      100.67      122.35     14.38 o 
   9  -2   0       98.58      120.34     14.03 o 
   9  -2   1       79.01      116.27     14.82 o 
   9  -2   2      126.71      154.37     21.38 o 
   9  -3  -7      263.38      308.05     34.15 o 
   9  -3  -6       47.08       27.62     14.69 o 
   9  -3  -5      448.15      412.66     27.03 o 
   9  -3  -4      167.70      129.31     13.76 o 
   9  -3  -3      508.71      535.10     29.12 o 
   9  -3  -2      104.48      118.07     13.66 o 
   9  -3  -1      171.32      178.34     16.22 o 
   9  -3   0       93.56      100.97     13.81 o 
   9  -3   1       49.90       50.18     13.39 o 
   9  -3   2       30.02       15.03     17.60 o 
   9  -4  -6       45.10       48.65     18.13 o 
   9  -4  -5        2.65      -12.33     12.33 o 
   9  -4  -4       39.30       22.65     12.18 o 
   9  -4  -3       86.24       97.23     13.22 o 
   9  -4  -2       38.35       30.95     12.40 o 
   9  -4  -1      112.49      125.52     14.54 o 
   9  -4   0        0.02       -0.66     12.08 o 
   9  -4   1       93.25      141.52     15.33 o 
   9  -4   2        4.82       -3.41     13.74 o 
   9  -5  -6       58.47       77.76     18.86 o 
   9  -5  -5      422.83      383.39     27.13 o 
   9  -5  -4       12.03       20.31     12.43 o 
   9  -5  -3      466.19      467.63     26.49 o 
   9  -5  -2        2.29       -8.71     12.07 o 
   9  -5  -1      230.70      270.03     19.22 o 
   9  -5   0        2.03        3.54     11.95 o 
   9  -5   1       86.29       79.34     14.86 o 
   9  -5   2       23.57       12.02     13.75 o 
   9  -6  -6       33.66       35.62     19.30 o 
   9  -6  -5       49.20       24.85     14.41 o 
   9  -6  -4       63.30       64.99     13.47 o 
   9  -6  -3        7.36       19.06     11.93 o 
   9  -6  -2      177.14      165.49     15.46 o 
   9  -6  -1       15.24        4.71     12.03 o 
   9  -6   0       22.03       12.46     12.21 o 
   9  -6   1       44.50       58.88     14.04 o 
   9  -6   2       46.42       45.69     14.02 o 
   9  -7  -6      104.16       81.53     32.95 o 
   9  -7  -5      114.18      127.77     17.56 o 
   9  -7  -4      256.74      267.51     22.04 o 
   9  -7  -3       55.56       41.23     12.68 o 
   9  -7  -2       55.18       54.01     13.46 o 
   9  -7  -1      156.54      172.86     16.51 o 
   9  -7   0       40.89       44.29     12.95 o 
   9  -7   1       20.01       24.13     13.66 o 
   9  -8  -5       24.49       14.36     14.84 o 
   9  -8  -4      123.82      121.44     17.60 o 
   9  -8  -3      110.36      136.89     15.69 o 
   9  -8  -2       49.08       60.31     13.97 o 
   9  -8  -1        0.07       -3.06     12.42 o 
   9  -8   0      117.61      158.47     15.92 o 
   9  -8   1        3.56       11.67     13.51 o 
   9  -9  -5       12.62       11.89     15.80 o 
   9  -9  -4      113.58      102.47     18.29 o 
   9  -9  -3       23.49       -9.59     14.73 o 
   9  -9  -2      204.70      241.79     19.06 o 
   9  -9  -1       11.08       -7.97     12.86 o 
   9  -9   0       66.41       58.27     13.97 o 
   9 -10  -4        5.26       35.57     31.90 o 
   9 -10  -3      107.87       94.00     17.59 o 
   9 -10  -2       11.22        5.57     14.24 o 
   9 -10  -1       45.35       52.89     13.86 o 
   9 -10   0       35.08       75.88     28.36 o 
   9 -11  -2       85.09       91.24     53.58 o 
  10   0  -4      315.42      294.83     32.10 o 
  10   0  -2      469.90      436.38     60.51 o 
  10   0   0      166.99      202.55     24.50 o 
  10  -1  -5        0.95       12.26     14.65 o 
  10  -1  -4       99.97       95.46     14.64 o 
  10  -1  -3        0.06       -9.67     13.10 o 
  10  -1  -2       40.27       50.42     15.92 o 
  10  -1  -1        0.80       -3.44     13.83 o 
  10  -1   0       12.26        0.02     14.36 o 
  10  -2  -5      113.96      127.69     15.38 o 
  10  -2  -4      148.29      153.17     16.25 o 
  10  -2  -3      169.44      213.04     18.08 o 
  10  -2  -2      237.59      261.42     18.66 o 
  10  -2  -1       99.67      110.62     14.97 o 
  10  -2   0      144.36      184.34     16.95 o 
  10  -3  -5       56.97       63.10     14.97 o 
  10  -3  -4       82.77       62.16     13.82 o 
  10  -3  -3       12.40        6.51     12.57 o 
  10  -3  -2       43.85       76.22     14.03 o 
  10  -3  -1        0.27        2.61     13.20 o 
  10  -3   0        1.96       -4.12     13.34 o 
  10  -4  -4        2.28       -5.78     13.61 o 
  10  -4  -3      338.66      420.52     25.79 o 
  10  -4  -2        4.20        9.26     13.62 o 
  10  -4  -1      218.85      262.80     20.22 o 
  10  -4   0       27.33       38.61     13.93 o 
  10  -5  -4       23.02       10.52     15.31 o 
  10  -5  -3       79.45       79.58     14.53 o 
  10  -5  -2       54.58       48.80     14.21 o 
  10  -5  -1       17.13       19.61     13.63 o 
  10  -6  -3      127.94      126.99     15.98 o 
  10  -6  -2       75.08       88.77     15.36 o 
  10  -6  -1      165.51      223.04     34.33 o 
                                                 
